# Supplementary material for: Ostrich eggshell bead diameter in the Holocene: Regional variation with the spread of herding in eastern and southern Africa
Source: PLoS One. 2019 Nov 27;14(11):e0225143. doi: 10.1371/journal.pone.0225143 (PMC6880992; doi:10.1371/journal.pone.0225143)
Supplement: S1 Table — Entries 1–44 are published diameters, 45–1220 are new data. For new data, reference refers to publication of the ages. All Kisese II diameters were measured by Dr. Christian Tryon. Wherever possible, published radiocarbon ages were calibrated using the Intcal13 dataset [77] and graphed using the median calibrated age. (XLSX) [file pone.0225143.s002.xlsx]

## Sheet: Sheet1
	BeadID	Site	Country	Age cal BP	Diameter (mm)	References
1	Eros	Eros	Namibia	1045	6.3	[1,2]
2	Geduld 1	Geduld	Namibia	723	5.9	[1,2]
3	Geduld 5-6	Geduld	Namibia	1715	6.1	[1,2]
4	Geduld 7	Geduld	Namibia	1932	5.5	[1,2]
5	Geduld 8-14	Geduld	Namibia	2317	4.6	[1,2]
6	Leopard Cave Lvl 6	Leopard Cave	Namibia	2391	4.73	[3]
7	Leopard Cave Lvl 7	Leopard Cave	Namibia	3476	4.74	[3]
8	Lower Numas Cave	Lower Numas Cave	Namibia	3865	4.9	[1,2]
9	Orabes Lower Shelter	Orabes Lower Shelter	Namibia	150	5.4	[1,2]
10	Wortel	Wortel	Namibia	330	8.5	[1,2]
11	Bakoond2	Bakoond 2	South Africa	1345	6.02	[4]
12	Bakoond2	Bakoond 2	South Africa	3414	4.95	[4]
13	Bakoond2	Bakoond 2	South Africa	5706	4.49	[4]
14	Bloeddrift 23	Bloeddrift 23	South Africa	429	7.6	[5]
15	Dunefield Midden 1	Dunefield Midden 1	South Africa	7037	6	[6]
16	Geelbek Snoek	Geelbek Snoek	South Africa	464	6.2	[7]
17	Geelbek Toaster	Geelbek Toaster	South Africa	1221	4.4	[7]
18	Geelbek Toaster	Geelbek Toaster	South Africa	1221	6.6	[7]
19	Geelbek Shelly	Geelbek Shelly	South Africa	2583	3.16	[7]
20	Geelbek Pottery	Geelbek Pottery	South Africa	2585	3.04	[7]
21	Geelbek Nora	Geelbek Nora	South Africa	2738	3.19	[7]
22	Geelbek Loop	Geelbek Loop	South Africa	4005	3.97	[7]
23	Geelbek Loop	Geelbek Loop	South Africa	4005	7.4	[7]
24	Kasteelberg A1	Kasteelberg A	South Africa	160	7.2	[8]
25	Kasteelberg B1	Kasteelberg B	South Africa	200	6.6	[8]
26	Kasteelberg B2	Kasteelberg B	South Africa	1300	7	[8]
27	Kasteelberg A2	Kasteelberg A	South Africa	1800	7.5	[8]
28	Paternoster	Paternoster	South Africa	2500	4.8	[9]
29	Rooiwal Midden	Rooiwal Midden	South Africa	580	5.7	[10]
30	Rooiwal Hollow	Rooiwal Hollow	South Africa	1978	3.78	[10]
31	SK2001.026	SK2001.026	South Africa	400	7.41	[10]
32	Voelvlei	Voelvlei	South Africa	1147	8.2	[9]
33	Witklip 1	Witklip	South Africa	415	6.1	[9]
34	Witklip 2	Witklip	South Africa	950	6.4	[9]
35	Witklip 3	Witklip	South Africa	1600	4.7	[9]
36	Witklip 4	Witklip	South Africa	3000	4.4	[9]
37	Spoegrivier Cave 001	Sproegrivier Cave	South Africa	1350	5.7	[11]
38	Spoegrivier Cave 002	Sproegrivier Cave	South Africa	1900	4.9	[11]
39	Spoegrivier Cave 003	Sproegrivier Cave	South Africa	2400	4.2	[11]
40	Spoegrivier Cave 005	Sproegrivier Cave	South Africa	3800	4.4	[11]
41	Spoegrivier Cave 004	Sproegrivier Cave	South Africa	3900	4.2	[11]
42	Lowasera	Lowasera	Kenya	4300	6	[12]
43	Luxmanda1	Luxmanda	Tanzania	3000	8.8	[13]
44	Luxmanda2	Luxmanda	Tanzania	3000	8.8	[13]
45	WPS '92 SQ22 50-60	White Paintings Shelter	Botswana	4624	4.57	[14]
46	WPS SQ22 70-80 #2	White Paintings Shelter	Botswana	4624	4.81	[14]
47	WPS '92 SQ22 90-100	White Paintings Shelter	Botswana	5143	4.52	[14]
48	EYM GSVA1	Enkapune Ya Muto	Kenya	3000	6.82	[15]
49	EYM RBL2.1 #1	Enkapune Ya Muto	Kenya	3311	7.12	[15]
50	EYM RBL2.1 #2	Enkapune Ya Muto	Kenya	3311	5.85	[15]
51	EYM RBL2.1 #3	Enkapune Ya Muto	Kenya	3311	7.95	[15]
52	EYM RBL2.1 #4	Enkapune Ya Muto	Kenya	3311	6.2	[15]
53	EYM RBL2.1A1 #3	Enkapune Ya Muto	Kenya	3311	5.62	[15]
54	EYM RBL2.1A1 #4	Enkapune Ya Muto	Kenya	3311	5.91	[15]
55	EYM RBL2.1A1 #5	Enkapune Ya Muto	Kenya	3311	6.05	[15]
56	EYM RBL1 #2	Enkapune Ya Muto	Kenya	3640	6.61	[15]
57	EYM RBL1 #3	Enkapune Ya Muto	Kenya	3640	5.52	[15]
58	EYM RBL2.1B #1	Enkapune Ya Muto	Kenya	4466	5.44	[15]
59	EYM RBL2.1B #2	Enkapune Ya Muto	Kenya	4466	5.74	[15]
60	EYM RBL2.1B2 #1	Enkapune Ya Muto	Kenya	4466	5.83	[15]
61	EYM RBL2.1B2 #10	Enkapune Ya Muto	Kenya	4466	5.73	[15]
62	EYM RBL2.1B2 #11	Enkapune Ya Muto	Kenya	4466	6.94	[15]
63	EYM RBL2.1B2 #12	Enkapune Ya Muto	Kenya	4466	6.05	[15]
64	EYM RBL2.1B2 #13	Enkapune Ya Muto	Kenya	4466	5.92	[15]
65	EYM RBL2.1B2 #2	Enkapune Ya Muto	Kenya	4466	5.14	[15]
66	EYM RBL2.1B2 #3	Enkapune Ya Muto	Kenya	4466	5.78	[15]
67	EYM RBL2.1B2 #4	Enkapune Ya Muto	Kenya	4466	5.72	[15]
68	EYM RBL2.1B2 #5	Enkapune Ya Muto	Kenya	4466	5.76	[15]
69	EYM RBL2.1B2 #6	Enkapune Ya Muto	Kenya	4466	5.97	[15]
70	EYM RBL2.1B2 #7	Enkapune Ya Muto	Kenya	4466	5.83	[15]
71	EYM RBL2.1B2 #8	Enkapune Ya Muto	Kenya	4466	6.24	[15]
72	EYM RBL2.1B2 #9	Enkapune Ya Muto	Kenya	4466	5.81	[15]
73	EYM RBL2	Enkapune Ya Muto	Kenya	4500	6.96	[15]
74	EYM RBL2.1A3 #1	Enkapune Ya Muto	Kenya	5117	7.77	[15]
75	EYM RBL2.1A3 #2	Enkapune Ya Muto	Kenya	5117	5.81	[15]
76	EYM RBL2.1A3 #4	Enkapune Ya Muto	Kenya	5117	5.31	[15]
77	EYM RBL2.1A3 #6	Enkapune Ya Muto	Kenya	5117	6.75	[15]
78	EYM RBL2.1A3 #7	Enkapune Ya Muto	Kenya	5117	5.86	[15]
79	EYM RBL2.1A3 #8	Enkapune Ya Muto	Kenya	5117	6.57	[15]
80	EYM RBL2.1A3 #9	Enkapune Ya Muto	Kenya	5117	6.53	[15]
81	EYM RBL2.1A4 Pit	Enkapune Ya Muto	Kenya	5117	7.35	[15]
82	EYM RBL2.1B1 #1	Enkapune Ya Muto	Kenya	5184	6.65	[15]
83	EYM RBL2.1B1 #2	Enkapune Ya Muto	Kenya	5184	5.78	[15]
84	EYM RBL2.1B1 #3	Enkapune Ya Muto	Kenya	5184	6.05	[15]
85	EYM RBL2.1B1 #4	Enkapune Ya Muto	Kenya	5184	5.8	[15]
86	EYM RBL2.1B1 #5	Enkapune Ya Muto	Kenya	5184	5.42	[15]
87	EYM RBL2.1B1 #6	Enkapune Ya Muto	Kenya	5184	6.37	[15]
88	EYM RBL2.1B5 #1	Enkapune Ya Muto	Kenya	5601	5.48	[15]
89	EYM RBL2.1B5 #2	Enkapune Ya Muto	Kenya	5601	7.58	[15]
90	EYM RBL2.1B5 #3	Enkapune Ya Muto	Kenya	5601	5.31	[15]
91	EYM RBL2.1B5 #4	Enkapune Ya Muto	Kenya	5601	5.4	[15]
92	EYM RBL2.1B6 #1	Enkapune Ya Muto	Kenya	5601	7.99	[15]
93	EYM RBL2.1B6 #2	Enkapune Ya Muto	Kenya	5601	6.72	[15]
94	EYM RBL2.1B6 #3	Enkapune Ya Muto	Kenya	5601	5.63	[15]
95	EYM RBL2.1B6 #4	Enkapune Ya Muto	Kenya	5601	5.56	[15]
96	EYM RBL2.1B6 #5	Enkapune Ya Muto	Kenya	5601	5.54	[15]
97	EYM RBL2.1B6 #6	Enkapune Ya Muto	Kenya	5601	5.23	[15]
98	EYM DBS1.1 #1	Enkapune Ya Muto	Kenya	5992	5.56	[15]
99	EYM DBS1.1 #2	Enkapune Ya Muto	Kenya	5992	6.02	[15]
100	EYM RBL2.2 #1	Enkapune Ya Muto	Kenya	6038	6.22	[15]
101	EYM RBL2.2 #2	Enkapune Ya Muto	Kenya	6038	5.4	[15]
102	EYM RBL2.2.1 #1	Enkapune Ya Muto	Kenya	6038	6.4	[15]
103	EYM RBL2.2.1 #2	Enkapune Ya Muto	Kenya	6038	6.98	[15]
104	EYM RBL2.2.1 #3	Enkapune Ya Muto	Kenya	6038	6.81	[15]
105	EYM RBL2.2.1 #4	Enkapune Ya Muto	Kenya	6038	6.21	[15]
106	EYM RBL2.2.2 #1	Enkapune Ya Muto	Kenya	6038	5.2	[15]
107	EYM RBL2.2.2 #4	Enkapune Ya Muto	Kenya	6038	5.67	[15]
108	EYM RBL2.2.2a #1	Enkapune Ya Muto	Kenya	6038	5.92	[15]
109	EYM RBL2.2.2a #2	Enkapune Ya Muto	Kenya	6038	6.21	[15]
110	EYM RBL2.2.2a #3	Enkapune Ya Muto	Kenya	6038	5.93	[15]
111	EYM RBL2.2.2b #1	Enkapune Ya Muto	Kenya	6038	5.27	[15]
112	EYM RBL2.2.2b #3	Enkapune Ya Muto	Kenya	6038	6.03	[15]
113	EYM DBS1.3 #1	Enkapune Ya Muto	Kenya	6251	5.98	[15]
114	APOLLO 254 A8X^4/+29 LSA	Apollo 11 Cave	Namibia	6000	5.21	[16,17]
115	APOLLO 266 A8X^4/+29 LSA	Apollo 11 Cave	Namibia	6000	4.19	[16,17]
116	APOLLO 268 A8X^4/+29 LSA	Apollo 11 Cave	Namibia	6000	4.15	[16,17]
117	APOLLO 271 A8X^4/+29 LSA	Apollo 11 Cave	Namibia	6000	3.49	[16,17]
118	APOLLO 272 A8X^4/+29 LSA	Apollo 11 Cave	Namibia	6000	3.49	[16,17]
119	APOLLO 270 A8X^4/+29 LSA	Apollo 11 Cave	Namibia	6000	3.46	[16,17]
120	DKB1 001 II C3	Dikbosch 1 Rockshelter	South Africa	3293	5.64	[18]
121	DKB1 002 DIII ? #1	Dikbosch 1 Rockshelter	South Africa	6000	4.19	[18]
122	DKB1 003 DIII ? #2	Dikbosch 1 Rockshelter	South Africa	6000	3.82	[18]
123	NBC 21.12 70 A-1 BETTY	Nelson Bay Cave	South Africa	507	5.37	[19,20]
124	NBC 21.12.70 A-II BETTY #1	Nelson Bay Cave	South Africa	507	5.44	[19,20]
125	NBC 21.12.70 A-II BETTY #2	Nelson Bay Cave	South Africa	507	3.83	[19,20]
126	NBC R65/66 A0 BETTY #1	Nelson Bay Cave	South Africa	507	5.24	[19,20]
127	NBC R65/66 A0 BETTY #2	Nelson Bay Cave	South Africa	507	5.32	[19,20]
128	NBC R65/66 A0 BETTY #3	Nelson Bay Cave	South Africa	507	5.27	[19,20]
129	NBC R65/66 A0 BETTY #4	Nelson Bay Cave	South Africa	507	4.54	[19,20]
130	NBC R65/66 A0 BETTY #5	Nelson Bay Cave	South Africa	507	4.74	[19,20]
131	NBC R65/66 A0 BETTY #6	Nelson Bay Cave	South Africa	507	4.41	[19,20]
132	NBC R65/66 AI BETTY #1	Nelson Bay Cave	South Africa	507	5.78	[19,20]
133	NBC R65/66 AI BETTY #2	Nelson Bay Cave	South Africa	507	5.42	[19,20]
134	NBC R65/66 AI BETTY #3	Nelson Bay Cave	South Africa	507	4.99	[19,20]
135	NBC R65/66 AI BETTY #4	Nelson Bay Cave	South Africa	507	4.93	[19,20]
136	NBC R65/66 AI BETTY #5	Nelson Bay Cave	South Africa	507	4.68	[19,20]
137	NBC R65/66 AI BETTY #6	Nelson Bay Cave	South Africa	507	4.88	[19,20]
138	NBC R65/66 AI BETTY #7	Nelson Bay Cave	South Africa	507	4.25	[19,20]
139	NBC R65/66 AI BETTY #8	Nelson Bay Cave	South Africa	507	4.36	[19,20]
140	NBC R65/66 AI BETTY #9	Nelson Bay Cave	South Africa	507	4.12	[19,20]
141	NBC R65/66 BI BETTY #1	Nelson Bay Cave	South Africa	507	5.85	[19,20]
142	NBC R65/66 BI BETTY #2	Nelson Bay Cave	South Africa	507	4.59	[19,20]
143	NBC R65/66 BI BETTY #3	Nelson Bay Cave	South Africa	507	4.44	[19,20]
144	NBC R65/66 BI BETTY #4	Nelson Bay Cave	South Africa	507	4.48	[19,20]
145	NBC R65/66 BI BETTY #5	Nelson Bay Cave	South Africa	507	3.41	[19,20]
146	NBC R65/66 Y0 BETTY #10	Nelson Bay Cave	South Africa	507	4.2	[19,20]
147	NBC R65/66 Y0 BETTY #11	Nelson Bay Cave	South Africa	507	4.06	[19,20]
148	NBC R65/66 Y0 BETTY #12	Nelson Bay Cave	South Africa	507	3.97	[19,20]
149	NBC R65/66 Y0 BETTY #13	Nelson Bay Cave	South Africa	507	3.84	[19,20]
150	NBC R65/66 Y0 BETTY #14	Nelson Bay Cave	South Africa	507	3.87	[19,20]
151	NBC R65/66 Y0 BETTY #15	Nelson Bay Cave	South Africa	507	3.88	[19,20]
152	NBC R65/66 Y0 BETTY #16	Nelson Bay Cave	South Africa	507	3.39	[19,20]
153	NBC R65/66 Y0 BETTY #17	Nelson Bay Cave	South Africa	507	3.59	[19,20]
154	NBC R65/66 Y0 BETTY #3	Nelson Bay Cave	South Africa	507	4.91	[19,20]
155	NBC R65/66 Y0 BETTY #5	Nelson Bay Cave	South Africa	507	5.01	[19,20]
156	NBC R65/66 Y0 BETTY #6	Nelson Bay Cave	South Africa	507	4.69	[19,20]
157	NBC R65/66 Y0 BETTY #7	Nelson Bay Cave	South Africa	507	4.26	[19,20]
158	NBC R65/66 Y0 BETTY #8	Nelson Bay Cave	South Africa	507	4.13	[19,20]
159	NBC R65/66 Y0 BETTY #9	Nelson Bay Cave	South Africa	507	4.12	[19,20]
160	NBC R65/66 YI BETTY#1	Nelson Bay Cave	South Africa	507	5.25	[19,20]
161	NBC R65/66 YI BETTY#10	Nelson Bay Cave	South Africa	507	4.11	[19,20]
162	NBC R65/66 YI BETTY#11	Nelson Bay Cave	South Africa	507	4.01	[19,20]
163	NBC R65/66 YI BETTY#12	Nelson Bay Cave	South Africa	507	4.13	[19,20]
164	NBC R65/66 YI BETTY#13	Nelson Bay Cave	South Africa	507	4.15	[19,20]
165	NBC R65/66 YI BETTY#14	Nelson Bay Cave	South Africa	507	3.98	[19,20]
166	NBC R65/66 YI BETTY#15	Nelson Bay Cave	South Africa	507	3.93	[19,20]
167	NBC R65/66 YI BETTY#16	Nelson Bay Cave	South Africa	507	3.75	[19,20]
168	NBC R65/66 YI BETTY#17	Nelson Bay Cave	South Africa	507	4.01	[19,20]
169	NBC R65/66 YI BETTY#18	Nelson Bay Cave	South Africa	507	3.91	[19,20]
170	NBC R65/66 YI BETTY#19	Nelson Bay Cave	South Africa	507	3.72	[19,20]
171	NBC R65/66 YI BETTY#2	Nelson Bay Cave	South Africa	507	4.71	[19,20]
172	NBC R65/66 YI BETTY#20	Nelson Bay Cave	South Africa	507	3.71	[19,20]
173	NBC R65/66 YI BETTY#21	Nelson Bay Cave	South Africa	507	3.53	[19,20]
174	NBC R65/66 YI BETTY#22	Nelson Bay Cave	South Africa	507	3.51	[19,20]
175	NBC R65/66 YI BETTY#23	Nelson Bay Cave	South Africa	507	3.51	[19,20]
176	NBC R65/66 YI BETTY#24	Nelson Bay Cave	South Africa	507	3.43	[19,20]
177	NBC R65/66 YI BETTY#25	Nelson Bay Cave	South Africa	507	3.25	[19,20]
178	NBC R65/66 YI BETTY#26	Nelson Bay Cave	South Africa	507	3.16	[19,20]
179	NBC R65/66 YI BETTY#3	Nelson Bay Cave	South Africa	507	4.84	[19,20]
180	NBC R65/66 YI BETTY#4	Nelson Bay Cave	South Africa	507	4.73	[19,20]
181	NBC R65/66 YI BETTY#5	Nelson Bay Cave	South Africa	507	4.8	[19,20]
182	NBC R65/66 YI BETTY#6	Nelson Bay Cave	South Africa	507	4.49	[19,20]
183	NBC R65/66 YI BETTY#7	Nelson Bay Cave	South Africa	507	4.57	[19,20]
184	NBC R65/66 YI BETTY#8	Nelson Bay Cave	South Africa	507	4.57	[19,20]
185	NBC R65/66 YI BETTY#9	Nelson Bay Cave	South Africa	507	4.32	[19,20]
186	NBC XO BETTY #1	Nelson Bay Cave	South Africa	507	4.92	[19,20]
187	NBC XO BETTY #10	Nelson Bay Cave	South Africa	507	4	[19,20]
188	NBC XO BETTY #11	Nelson Bay Cave	South Africa	507	4.46	[19,20]
189	NBC XO BETTY #12	Nelson Bay Cave	South Africa	507	4.58	[19,20]
190	NBC XO BETTY #13	Nelson Bay Cave	South Africa	507	4.4	[19,20]
191	NBC XO BETTY #14	Nelson Bay Cave	South Africa	507	4.46	[19,20]
192	NBC XO BETTY #15	Nelson Bay Cave	South Africa	507	4.54	[19,20]
193	NBC XO BETTY #16	Nelson Bay Cave	South Africa	507	4.56	[19,20]
194	NBC XO BETTY #17	Nelson Bay Cave	South Africa	507	4.21	[19,20]
195	NBC XO BETTY #18	Nelson Bay Cave	South Africa	507	4.49	[19,20]
196	NBC XO BETTY #19	Nelson Bay Cave	South Africa	507	4.37	[19,20]
197	NBC XO BETTY #2	Nelson Bay Cave	South Africa	507	5.13	[19,20]
198	NBC XO BETTY #20	Nelson Bay Cave	South Africa	507	4.78	[19,20]
199	NBC XO BETTY #21	Nelson Bay Cave	South Africa	507	4.28	[19,20]
200	NBC XO BETTY #22	Nelson Bay Cave	South Africa	507	4.38	[19,20]
201	NBC XO BETTY #23	Nelson Bay Cave	South Africa	507	4.27	[19,20]
202	NBC XO BETTY #24	Nelson Bay Cave	South Africa	507	4.16	[19,20]
203	NBC XO BETTY #25	Nelson Bay Cave	South Africa	507	4.64	[19,20]
204	NBC XO BETTY #26	Nelson Bay Cave	South Africa	507	4.26	[19,20]
205	NBC XO BETTY #27	Nelson Bay Cave	South Africa	507	4.27	[19,20]
206	NBC XO BETTY #28	Nelson Bay Cave	South Africa	507	4.2	[19,20]
207	NBC XO BETTY #29	Nelson Bay Cave	South Africa	507	4.05	[19,20]
208	NBC XO BETTY #3	Nelson Bay Cave	South Africa	507	5.1	[19,20]
209	NBC XO BETTY #30	Nelson Bay Cave	South Africa	507	4.18	[19,20]
210	NBC XO BETTY #31	Nelson Bay Cave	South Africa	507	4.19	[19,20]
211	NBC XO BETTY #32	Nelson Bay Cave	South Africa	507	3.97	[19,20]
212	NBC XO BETTY #33	Nelson Bay Cave	South Africa	507	4.1	[19,20]
213	NBC XO BETTY #34	Nelson Bay Cave	South Africa	507	4.04	[19,20]
214	NBC XO BETTY #35	Nelson Bay Cave	South Africa	507	4.04	[19,20]
215	NBC XO BETTY #36	Nelson Bay Cave	South Africa	507	4	[19,20]
216	NBC XO BETTY #37	Nelson Bay Cave	South Africa	507	3.79	[19,20]
217	NBC XO BETTY #38	Nelson Bay Cave	South Africa	507	3.87	[19,20]
218	NBC XO BETTY #39	Nelson Bay Cave	South Africa	507	3.78	[19,20]
219	NBC XO BETTY #4	Nelson Bay Cave	South Africa	507	4.95	[19,20]
220	NBC XO BETTY #40	Nelson Bay Cave	South Africa	507	3.68	[19,20]
221	NBC XO BETTY #41	Nelson Bay Cave	South Africa	507	3.73	[19,20]
222	NBC XO BETTY #42	Nelson Bay Cave	South Africa	507	3.82	[19,20]
223	NBC XO BETTY #43	Nelson Bay Cave	South Africa	507	3.79	[19,20]
224	NBC XO BETTY #44	Nelson Bay Cave	South Africa	507	3.76	[19,20]
225	NBC XO BETTY #45	Nelson Bay Cave	South Africa	507	3.8	[19,20]
226	NBC XO BETTY #46	Nelson Bay Cave	South Africa	507	3.59	[19,20]
227	NBC XO BETTY #47	Nelson Bay Cave	South Africa	507	3.54	[19,20]
228	NBC XO BETTY #48	Nelson Bay Cave	South Africa	507	3.58	[19,20]
229	NBC XO BETTY #49	Nelson Bay Cave	South Africa	507	3.5	[19,20]
230	NBC XO BETTY #5	Nelson Bay Cave	South Africa	507	4.92	[19,20]
231	NBC XO BETTY #50	Nelson Bay Cave	South Africa	507	3.42	[19,20]
232	NBC XO BETTY #51	Nelson Bay Cave	South Africa	507	3.41	[19,20]
233	NBC XO BETTY #52	Nelson Bay Cave	South Africa	507	3.34	[19,20]
234	NBC XO BETTY #6	Nelson Bay Cave	South Africa	507	4.6	[19,20]
235	NBC XO BETTY #7	Nelson Bay Cave	South Africa	507	4.69	[19,20]
236	NBC XO BETTY #8	Nelson Bay Cave	South Africa	507	4.46	[19,20]
237	NBC XO BETTY #9	Nelson Bay Cave	South Africa	507	4.55	[19,20]
238	NBC R65.66 BII ALEX	Nelson Bay Cave	South Africa	611	4.75	[19,20]
239	NBC R65/66 AI BILL #10	Nelson Bay Cave	South Africa	611	4.55	[19,20]
240	NBC R65/66 AI BILL #11	Nelson Bay Cave	South Africa	611	4.46	[19,20]
241	NBC R65/66 AI BILL #12	Nelson Bay Cave	South Africa	611	4.56	[19,20]
242	NBC R65/66 AI BILL #13	Nelson Bay Cave	South Africa	611	4.53	[19,20]
243	NBC R65/66 AI BILL #14	Nelson Bay Cave	South Africa	611	4.18	[19,20]
244	NBC R65/66 AI BILL #16	Nelson Bay Cave	South Africa	611	4.38	[19,20]
245	NBC R65/66 AI BILL #17	Nelson Bay Cave	South Africa	611	4.33	[19,20]
246	NBC R65/66 AI BILL #18	Nelson Bay Cave	South Africa	611	4.23	[19,20]
247	NBC R65/66 AI BILL #19	Nelson Bay Cave	South Africa	611	4.12	[19,20]
248	NBC R65/66 AI BILL #2	Nelson Bay Cave	South Africa	611	5.6	[19,20]
249	NBC R65/66 AI BILL #20	Nelson Bay Cave	South Africa	611	3.87	[19,20]
250	NBC R65/66 AI BILL #21	Nelson Bay Cave	South Africa	611	3.64	[19,20]
251	NBC R65/66 AI BILL #22	Nelson Bay Cave	South Africa	611	3.6	[19,20]
252	NBC R65/66 AI BILL #3	Nelson Bay Cave	South Africa	611	5.18	[19,20]
253	NBC R65/66 AI BILL #5	Nelson Bay Cave	South Africa	611	4.93	[19,20]
254	NBC R65/66 AI BILL #6	Nelson Bay Cave	South Africa	611	4.62	[19,20]
255	NBC R65/66 AI BILL #8	Nelson Bay Cave	South Africa	611	4.52	[19,20]
256	NBC R65/66 AI BILL #9	Nelson Bay Cave	South Africa	611	4.74	[19,20]
257	NBC RRI R.ALEX BI #1	Nelson Bay Cave	South Africa	611	4.48	[19,20]
258	NBC RRI R.ALEX BI #2	Nelson Bay Cave	South Africa	611	4.38	[19,20]
259	NBC RRI R.ALEX BI #3	Nelson Bay Cave	South Africa	611	3.55	[19,20]
260	NBC 20.12.65 BII BILL	Nelson Bay Cave	South Africa	757	5.87	[19,20]
261	NBC R65/66 21.12.65 AII BILL #	Nelson Bay Cave	South Africa	757	4.76	[19,20]
262	NBC R65/66 21.12.65 AII BILL #	Nelson Bay Cave	South Africa	757	4.59	[19,20]
263	NBC 65/66 AO M-BABS #1	Nelson Bay Cave	South Africa	1000	8.15	[19,20]
264	NBC 65/66 AO M-BABS #2	Nelson Bay Cave	South Africa	1000	5.34	[19,20]
265	NBC 65/66 AO M-BABS #3	Nelson Bay Cave	South Africa	1000	4.79	[19,20]
266	NBC 65/66 BI BABS #1	Nelson Bay Cave	South Africa	1000	4.06	[19,20]
267	NBC 65/66 BI BABS #2	Nelson Bay Cave	South Africa	1000	3.71	[19,20]
268	NBC R65/66 AI BABS #1	Nelson Bay Cave	South Africa	1000	5.92	[19,20]
269	NBC R65/66 AI BABS #2	Nelson Bay Cave	South Africa	1000	5.04	[19,20]
270	NBC R65/66 AI BABS #3	Nelson Bay Cave	South Africa	1000	4.58	[19,20]
271	NBC R65/66 AI BABS #4	Nelson Bay Cave	South Africa	1000	4.48	[19,20]
272	NBC R65/66 AI BABS #5	Nelson Bay Cave	South Africa	1000	4.31	[19,20]
273	NBC R65/66 AI BABS #6	Nelson Bay Cave	South Africa	1000	3	[19,20]
274	NBC 22.12.70 A-I MIDD-BABS	Nelson Bay Cave	South Africa	1200	7.27	[19,20]
275	NBC 23.12.70 BII MID-BABS	Nelson Bay Cave	South Africa	1200	4.12	[19,20]
276	NBC /66 YI BRETT #1	Nelson Bay Cave	South Africa	1500	6.97	[19,20]
277	NBC /66 YI BRETT #10	Nelson Bay Cave	South Africa	1500	6.51	[19,20]
278	NBC /66 YI BRETT #11	Nelson Bay Cave	South Africa	1500	6.5	[19,20]
279	NBC /66 YI BRETT #12	Nelson Bay Cave	South Africa	1500	6.52	[19,20]
280	NBC /66 YI BRETT #13	Nelson Bay Cave	South Africa	1500	6.32	[19,20]
281	NBC /66 YI BRETT #14	Nelson Bay Cave	South Africa	1500	6.65	[19,20]
282	NBC /66 YI BRETT #15	Nelson Bay Cave	South Africa	1500	6.55	[19,20]
283	NBC /66 YI BRETT #16	Nelson Bay Cave	South Africa	1500	6.6	[19,20]
284	NBC /66 YI BRETT #17	Nelson Bay Cave	South Africa	1500	6.4	[19,20]
285	NBC /66 YI BRETT #18	Nelson Bay Cave	South Africa	1500	6.12	[19,20]
286	NBC /66 YI BRETT #19	Nelson Bay Cave	South Africa	1500	5.96	[19,20]
287	NBC /66 YI BRETT #2	Nelson Bay Cave	South Africa	1500	7.73	[19,20]
288	NBC /66 YI BRETT #20	Nelson Bay Cave	South Africa	1500	6.37	[19,20]
289	NBC /66 YI BRETT #21	Nelson Bay Cave	South Africa	1500	6.17	[19,20]
290	NBC /66 YI BRETT #22	Nelson Bay Cave	South Africa	1500	6.11	[19,20]
291	NBC /66 YI BRETT #23	Nelson Bay Cave	South Africa	1500	5.89	[19,20]
292	NBC /66 YI BRETT #24	Nelson Bay Cave	South Africa	1500	5.77	[19,20]
293	NBC /66 YI BRETT #25	Nelson Bay Cave	South Africa	1500	5.63	[19,20]
294	NBC /66 YI BRETT #26	Nelson Bay Cave	South Africa	1500	5.35	[19,20]
295	NBC /66 YI BRETT #27	Nelson Bay Cave	South Africa	1500	5.33	[19,20]
296	NBC /66 YI BRETT #28	Nelson Bay Cave	South Africa	1500	5.65	[19,20]
297	NBC /66 YI BRETT #29	Nelson Bay Cave	South Africa	1500	5.18	[19,20]
298	NBC /66 YI BRETT #3	Nelson Bay Cave	South Africa	1500	6.87	[19,20]
299	NBC /66 YI BRETT #32	Nelson Bay Cave	South Africa	1500	4.96	[19,20]
300	NBC /66 YI BRETT #33	Nelson Bay Cave	South Africa	1500	4.97	[19,20]
301	NBC /66 YI BRETT #34	Nelson Bay Cave	South Africa	1500	4.83	[19,20]
302	NBC /66 YI BRETT #35	Nelson Bay Cave	South Africa	1500	4.66	[19,20]
303	NBC /66 YI BRETT #36	Nelson Bay Cave	South Africa	1500	4.51	[19,20]
304	NBC /66 YI BRETT #37	Nelson Bay Cave	South Africa	1500	4.56	[19,20]
305	NBC /66 YI BRETT #38	Nelson Bay Cave	South Africa	1500	4.32	[19,20]
306	NBC /66 YI BRETT #39	Nelson Bay Cave	South Africa	1500	4.49	[19,20]
307	NBC /66 YI BRETT #4	Nelson Bay Cave	South Africa	1500	6.67	[19,20]
308	NBC /66 YI BRETT #40	Nelson Bay Cave	South Africa	1500	4.26	[19,20]
309	NBC /66 YI BRETT #41	Nelson Bay Cave	South Africa	1500	4.24	[19,20]
310	NBC /66 YI BRETT #42	Nelson Bay Cave	South Africa	1500	3.87	[19,20]
311	NBC /66 YI BRETT #43	Nelson Bay Cave	South Africa	1500	3.76	[19,20]
312	NBC /66 YI BRETT #44	Nelson Bay Cave	South Africa	1500	3.73	[19,20]
313	NBC /66 YI BRETT #45	Nelson Bay Cave	South Africa	1500	3.53	[19,20]
314	NBC /66 YI BRETT #46	Nelson Bay Cave	South Africa	1500	3.7	[19,20]
315	NBC /66 YI BRETT #47	Nelson Bay Cave	South Africa	1500	4.03	[19,20]
316	NBC /66 YI BRETT #48	Nelson Bay Cave	South Africa	1500	3.83	[19,20]
317	NBC /66 YI BRETT #49	Nelson Bay Cave	South Africa	1500	3.9	[19,20]
318	NBC /66 YI BRETT #5	Nelson Bay Cave	South Africa	1500	7.39	[19,20]
319	NBC /66 YI BRETT #50	Nelson Bay Cave	South Africa	1500	3.66	[19,20]
320	NBC /66 YI BRETT #53	Nelson Bay Cave	South Africa	1500	3.98	[19,20]
321	NBC /66 YI BRETT #54	Nelson Bay Cave	South Africa	1500	3.62	[19,20]
322	NBC /66 YI BRETT #55	Nelson Bay Cave	South Africa	1500	3.59	[19,20]
323	NBC /66 YI BRETT #56	Nelson Bay Cave	South Africa	1500	3.6	[19,20]
324	NBC /66 YI BRETT #57	Nelson Bay Cave	South Africa	1500	3.45	[19,20]
325	NBC /66 YI BRETT #58	Nelson Bay Cave	South Africa	1500	3.34	[19,20]
326	NBC /66 YI BRETT #59	Nelson Bay Cave	South Africa	1500	3.27	[19,20]
327	NBC /66 YI BRETT #6	Nelson Bay Cave	South Africa	1500	6.37	[19,20]
328	NBC /66 YI BRETT #60	Nelson Bay Cave	South Africa	1500	3.19	[19,20]
329	NBC /66 YI BRETT #61	Nelson Bay Cave	South Africa	1500	3.34	[19,20]
330	NBC /66 YI BRETT #7	Nelson Bay Cave	South Africa	1500	6.68	[19,20]
331	NBC /66 YI BRETT #8	Nelson Bay Cave	South Africa	1500	6.01	[19,20]
332	NBC /66 YI BRETT #9	Nelson Bay Cave	South Africa	1500	6.4	[19,20]
333	NBC 65 5.1.66 AO BRETT #1	Nelson Bay Cave	South Africa	1500	7.81	[19,20]
334	NBC 65 5.1.66 AO BRETT #2	Nelson Bay Cave	South Africa	1500	5.31	[19,20]
335	NBC 65 5.1.66 AO BRETT #3	Nelson Bay Cave	South Africa	1500	4.35	[19,20]
336	NBC R65/66 YO BRETT #1	Nelson Bay Cave	South Africa	1500	5.15	[19,20]
337	NBC R65/66 YO BRETT #2	Nelson Bay Cave	South Africa	1500	4.01	[19,20]
338	NBC R65/66 YO BRETT #3	Nelson Bay Cave	South Africa	1500	3.92	[19,20]
339	NBC R65/66 YO BRETT #4	Nelson Bay Cave	South Africa	1500	3.98	[19,20]
340	NBC XO BRETT #1	Nelson Bay Cave	South Africa	1500	6.93	[19,20]
341	NBC XO BRETT #10	Nelson Bay Cave	South Africa	1500	4.31	[19,20]
342	NBC XO BRETT #11	Nelson Bay Cave	South Africa	1500	4.17	[19,20]
343	NBC XO BRETT #12	Nelson Bay Cave	South Africa	1500	4.05	[19,20]
344	NBC XO BRETT #15	Nelson Bay Cave	South Africa	1500	3.65	[19,20]
345	NBC XO BRETT #16	Nelson Bay Cave	South Africa	1500	3.48	[19,20]
346	NBC XO BRETT #17	Nelson Bay Cave	South Africa	1500	3.5	[19,20]
347	NBC XO BRETT #18	Nelson Bay Cave	South Africa	1500	3.46	[19,20]
348	NBC XO BRETT #19	Nelson Bay Cave	South Africa	1500	3.41	[19,20]
349	NBC XO BRETT #3	Nelson Bay Cave	South Africa	1500	5.02	[19,20]
350	NBC XO BRETT #4	Nelson Bay Cave	South Africa	1500	4.62	[19,20]
351	NBC XO BRETT #5	Nelson Bay Cave	South Africa	1500	4.35	[19,20]
352	NBC XO BRETT #6	Nelson Bay Cave	South Africa	1500	4.53	[19,20]
353	NBC XO BRETT #7	Nelson Bay Cave	South Africa	1500	4.32	[19,20]
354	NBC XO BRETT #8	Nelson Bay Cave	South Africa	1500	4.43	[19,20]
355	NBC XO BRETT #9	Nelson Bay Cave	South Africa	1500	4.27	[19,20]
356	NBC R66 YI BRETT/BONNIE #1	Nelson Bay Cave	South Africa	1859	8.3	[19,20]
357	NBC R66 YI BRETT/BONNIE #2	Nelson Bay Cave	South Africa	1859	5.08	[19,20]
358	NBC R66 YI BRETT/BONNIE #3	Nelson Bay Cave	South Africa	1859	4.28	[19,20]
359	NBC R66 YI BRETT/BONNIE #4	Nelson Bay Cave	South Africa	1859	4.84	[19,20]
360	NBC R66 YI BRETT/BONNIE #6	Nelson Bay Cave	South Africa	1859	4.34	[19,20]
361	NBC R66 YI BRETT/BONNIE #7	Nelson Bay Cave	South Africa	1859	3.53	[19,20]
362	NBC R66 YI BRETT/BONNIE #8	Nelson Bay Cave	South Africa	1859	3.26	[19,20]
363	NBC R65/66 AI BONNIE #1	Nelson Bay Cave	South Africa	2067	7.29	[19,20]
364	NBC R65/66 AI BONNIE #2	Nelson Bay Cave	South Africa	2067	4.84	[19,20]
365	NBC R65/66 AI BONNIE #3	Nelson Bay Cave	South Africa	2067	4.56	[19,20]
366	NBC R65/66 AI BONNIE #4	Nelson Bay Cave	South Africa	2067	4.24	[19,20]
367	NBC 28.12.70 CII DEREK	Nelson Bay Cave	South Africa	2400	4.71	[19,20]
368	NBC 30.12.70 CI DESMOND #1	Nelson Bay Cave	South Africa	2400	4.49	[19,20]
369	NBC 30.12.70 CI DESMOND #2	Nelson Bay Cave	South Africa	2400	4.42	[19,20]
370	NBC 40 CEDRIC #1	Nelson Bay Cave	South Africa	2400	4.96	[19,20]
371	NBC 40 CEDRIC #2	Nelson Bay Cave	South Africa	2400	3.7	[19,20]
372	NBC 7.1.71 A-1 CEDRIC #1	Nelson Bay Cave	South Africa	2400	4.24	[19,20]
373	NBC 7.1.71 A-1 CEDRIC #2	Nelson Bay Cave	South Africa	2400	4.25	[19,20]
374	NBC 7.1.71 YI CEDRIC #1	Nelson Bay Cave	South Africa	2400	4.59	[19,20]
375	NBC 7.1.71 YI CEDRIC #2	Nelson Bay Cave	South Africa	2400	4.08	[19,20]
376	NBC 9.1.71 YII CEDRIC	Nelson Bay Cave	South Africa	2400	4.38	[19,20]
377	NBC AO CEDRIC	Nelson Bay Cave	South Africa	2400	4.41	[19,20]
378	NBC BI CEDRIC	Nelson Bay Cave	South Africa	2400	4.42	[19,20]
379	NBC BO CEDRIC	Nelson Bay Cave	South Africa	2400	4.81	[19,20]
380	NBC DII CEDRIC	Nelson Bay Cave	South Africa	2400	5.54	[19,20]
381	NBC R 65/66 YI CEDRIC #1	Nelson Bay Cave	South Africa	2400	6.57	[19,20]
382	NBC R 65/66 YI CEDRIC #2	Nelson Bay Cave	South Africa	2400	4.56	[19,20]
383	NBC R65/66 20.1.66 Y0 CEDRIC #	Nelson Bay Cave	South Africa	2400	5.33	[19,20]
384	NBC R65/66 20.1.66 Y0 CEDRIC #	Nelson Bay Cave	South Africa	2400	4.66	[19,20]
385	NBC R65/66 20.1.66 Y0 CEDRIC #	Nelson Bay Cave	South Africa	2400	4.55	[19,20]
386	NBC R65/66 AO CHARLES #1	Nelson Bay Cave	South Africa	2400	4.53	[19,20]
387	NBC R65/66 AO CHARLES #10&11	Nelson Bay Cave	South Africa	2400	3.58	[19,20]
388	NBC R65/66 AO CHARLES #2	Nelson Bay Cave	South Africa	2400	4.46	[19,20]
389	NBC R65/66 AO CHARLES #3	Nelson Bay Cave	South Africa	2400	4.43	[19,20]
390	NBC R65/66 AO CHARLES #4	Nelson Bay Cave	South Africa	2400	3.97	[19,20]
391	NBC R65/66 AO CHARLES #5	Nelson Bay Cave	South Africa	2400	4.02	[19,20]
392	NBC R65/66 AO CHARLES #6	Nelson Bay Cave	South Africa	2400	3.76	[19,20]
393	NBC R65/66 AO CHARLES #7	Nelson Bay Cave	South Africa	2400	3.69	[19,20]
394	NBC R65/66 AO CHARLES #8	Nelson Bay Cave	South Africa	2400	3.66	[19,20]
395	NBC R65/66 AO CHARLES #9	Nelson Bay Cave	South Africa	2400	3	[19,20]
396	NBC YII CEDRIC	Nelson Bay Cave	South Africa	2400	5.36	[19,20]
397	NBC 23.12.70 BO PATELLA-BOB	Nelson Bay Cave	South Africa	2500	4.57	[19,20]
398	NBC R64/65 EIV/2	Nelson Bay Cave	South Africa	2500	4.97	[19,20]
399	NBC R64/65 EV/13	Nelson Bay Cave	South Africa	2500	3.82	[19,20]
400	NBC R64/65 EV/16	Nelson Bay Cave	South Africa	2500	4.16	[19,20]
401	NBC 64/65 EIII A/3	Nelson Bay Cave	South Africa	2536	3.73	[19,20]
402	NBC 23.12.70 B-I BOB #1	Nelson Bay Cave	South Africa	2609	4.6	[19,20]
403	NBC 23.12.70 B-I BOB #2	Nelson Bay Cave	South Africa	2609	4.41	[19,20]
404	NBC 23.12.70 B-I BOB #3	Nelson Bay Cave	South Africa	2609	4.53	[19,20]
405	NBC 23.12.70 B-I BOB #4	Nelson Bay Cave	South Africa	2609	4.58	[19,20]
406	NBC 23.12.70 BO BOB	Nelson Bay Cave	South Africa	2609	4.1	[19,20]
407	NBC 27.12.70 B-I BOB #1	Nelson Bay Cave	South Africa	2609	4.48	[19,20]
408	NBC 27.12.70 B-I BOB #2	Nelson Bay Cave	South Africa	2609	4.52	[19,20]
409	NBC 30.12.70 A-I BOB	Nelson Bay Cave	South Africa	2609	4.57	[19,20]
410	NBC R65.66 AI BOB #1	Nelson Bay Cave	South Africa	2609	5.62	[19,20]
411	NBC R65.66 AI BOB #2	Nelson Bay Cave	South Africa	2609	4.44	[19,20]
412	NBC R65.66 AO BOB #1	Nelson Bay Cave	South Africa	2609	4.88	[19,20]
413	NBC R65.66 AO BOB #2	Nelson Bay Cave	South Africa	2609	4.14	[19,20]
414	NBC R65.66 BI BOB #2	Nelson Bay Cave	South Africa	2609	4.93	[19,20]
415	NBC R65.66 BI BOB #3	Nelson Bay Cave	South Africa	2609	4.28	[19,20]
416	NBC R65/66 BII BOB	Nelson Bay Cave	South Africa	2609	3.15	[19,20]
417	NBC EIII A/4	Nelson Bay Cave	South Africa	2610	4.89	[19,20]
418	NBC R64/65 EIV/9	Nelson Bay Cave	South Africa	2796	4.23	[19,20]
419	NBC AII CHRIS #1	Nelson Bay Cave	South Africa	2800	5.04	[19,20]
420	NBC AII CHRIS #2	Nelson Bay Cave	South Africa	2800	4.37	[19,20]
421	NBC BIII CHRIS	Nelson Bay Cave	South Africa	2800	4.69	[19,20]
422	NBC R. AI CYRIL	Nelson Bay Cave	South Africa	2800	4.77	[19,20]
423	NBC R65/66 AII DICK	Nelson Bay Cave	South Africa	2800	4.58	[19,20]
424	NBC R65/66 AIII CLARA #1	Nelson Bay Cave	South Africa	2800	4.19	[19,20]
425	NBC R65/66 AIII CLARA #2	Nelson Bay Cave	South Africa	2800	3.48	[19,20]
426	NBC R65/66 BII CARMEL #1	Nelson Bay Cave	South Africa	2800	5.58	[19,20]
427	NBC R65/66 BII CARMEL #2	Nelson Bay Cave	South Africa	2800	5.06	[19,20]
428	NBC R65/66 BII CHRIS #1	Nelson Bay Cave	South Africa	2800	4.8	[19,20]
429	NBC R65/66 BII CHRIS #2	Nelson Bay Cave	South Africa	2800	4.73	[19,20]
430	NBC R65/66 BII CHRIS #3	Nelson Bay Cave	South Africa	2800	3.62	[19,20]
431	NBC R65/66 BIII CARMEL	Nelson Bay Cave	South Africa	2800	3.79	[19,20]
432	NBC R65/66 BIII CHRIS #1	Nelson Bay Cave	South Africa	2800	4.26	[19,20]
433	NBC R65/66 BIII CHRIS #2	Nelson Bay Cave	South Africa	2800	4.18	[19,20]
434	NBC R65/66 CIII CHRIS #1	Nelson Bay Cave	South Africa	2800	5.21	[19,20]
435	NBC R65/66 CIII CHRIS #2	Nelson Bay Cave	South Africa	2800	4.73	[19,20]
436	NBC R65/66 CIII CHRIS #3	Nelson Bay Cave	South Africa	2800	4.31	[19,20]
437	NBC R65/66 CIII CHRIS #4	Nelson Bay Cave	South Africa	2800	4.46	[19,20]
438	NBC R65/66 CIII CHRIS #5	Nelson Bay Cave	South Africa	2800	4.34	[19,20]
439	NBC R65/66 CIII CHRIS #6	Nelson Bay Cave	South Africa	2800	4.43	[19,20]
440	NBC R65/66 CIII CHRIS #7	Nelson Bay Cave	South Africa	2800	4.29	[19,20]
441	NBC R65/66 CIII CHRIS #8	Nelson Bay Cave	South Africa	2800	3.86	[19,20]
442	NBC R65/66 YIII CLARA	Nelson Bay Cave	South Africa	2800	4.22	[19,20]
443	NBC 12.1.71 Y-III DAN	Nelson Bay Cave	South Africa	3067	4.2	[19,20]
444	NBC BI DAN	Nelson Bay Cave	South Africa	3067	4.56	[19,20]
445	NBC CIII DAN	Nelson Bay Cave	South Africa	3067	4.06	[19,20]
446	NBC R 65/66 YI DAN #10	Nelson Bay Cave	South Africa	3067	4.69	[19,20]
447	NBC R 65/66 YI DAN #11	Nelson Bay Cave	South Africa	3067	4.79	[19,20]
448	NBC R 65/66 YI DAN #12	Nelson Bay Cave	South Africa	3067	4.53	[19,20]
449	NBC R 65/66 YI DAN #13	Nelson Bay Cave	South Africa	3067	4.47	[19,20]
450	NBC R 65/66 YI DAN #14	Nelson Bay Cave	South Africa	3067	4.91	[19,20]
451	NBC R 65/66 YI DAN #15	Nelson Bay Cave	South Africa	3067	4.22	[19,20]
452	NBC R 65/66 YI DAN #16	Nelson Bay Cave	South Africa	3067	4.52	[19,20]
453	NBC R 65/66 YI DAN #17	Nelson Bay Cave	South Africa	3067	4.55	[19,20]
454	NBC R 65/66 YI DAN #18	Nelson Bay Cave	South Africa	3067	4.43	[19,20]
455	NBC R 65/66 YI DAN #19	Nelson Bay Cave	South Africa	3067	4.16	[19,20]
456	NBC R 65/66 YI DAN #20	Nelson Bay Cave	South Africa	3067	4.14	[19,20]
457	NBC R 65/66 YI DAN #21	Nelson Bay Cave	South Africa	3067	4.15	[19,20]
458	NBC R 65/66 YI DAN #22	Nelson Bay Cave	South Africa	3067	3.64	[19,20]
459	NBC R 65/66 YI DAN #23	Nelson Bay Cave	South Africa	3067	3.53	[19,20]
460	NBC R 65/66 YI DAN #7	Nelson Bay Cave	South Africa	3067	4.83	[19,20]
461	NBC R 65/66 YI DAN #8	Nelson Bay Cave	South Africa	3067	4.73	[19,20]
462	NBC R 65/66 YI DAN #9	Nelson Bay Cave	South Africa	3067	4.58	[19,20]
463	NBC R65/66 A0 DAN #1	Nelson Bay Cave	South Africa	3067	5.14	[19,20]
464	NBC R65/66 A0 DAN #2	Nelson Bay Cave	South Africa	3067	5.08	[19,20]
465	NBC R65/66 A0 DAN #3	Nelson Bay Cave	South Africa	3067	4.21	[19,20]
466	NBC R65/66 A0 DAN #4	Nelson Bay Cave	South Africa	3067	3.97	[19,20]
467	NBC R65/66 AI DAN #1	Nelson Bay Cave	South Africa	3067	4.58	[19,20]
468	NBC R65/66 AI DAN #2	Nelson Bay Cave	South Africa	3067	4.78	[19,20]
469	NBC R65/66 AI DAN #3	Nelson Bay Cave	South Africa	3067	4.54	[19,20]
470	NBC R65/66 BII DAN #1	Nelson Bay Cave	South Africa	3067	4.68	[19,20]
471	NBC R65/66 BII DAN #2	Nelson Bay Cave	South Africa	3067	4.52	[19,20]
472	NBC R65/66 BII DAN #3	Nelson Bay Cave	South Africa	3067	4.31	[19,20]
473	NBC R65/66 BII DAN #4	Nelson Bay Cave	South Africa	3067	3.9	[19,20]
474	NBC R65/66 BII DAN #5	Nelson Bay Cave	South Africa	3067	3.84	[19,20]
475	NBC R65/66 BIII DAN #1	Nelson Bay Cave	South Africa	3067	4.63	[19,20]
476	NBC R65/66 BIII DAN #2	Nelson Bay Cave	South Africa	3067	4.17	[19,20]
477	NBC R65/66 YI DAN #1	Nelson Bay Cave	South Africa	3067	5.19	[19,20]
478	NBC R65/66 YI DAN #2	Nelson Bay Cave	South Africa	3067	5.27	[19,20]
479	NBC R65/66 YI DAN #3	Nelson Bay Cave	South Africa	3067	5.22	[19,20]
480	NBC R65/66 YI DAN #4	Nelson Bay Cave	South Africa	3067	5.46	[19,20]
481	NBC R65/66 YI DAN #5	Nelson Bay Cave	South Africa	3067	5.12	[19,20]
482	NBC R65/66 YI DAN #6	Nelson Bay Cave	South Africa	3067	5.03	[19,20]
483	NBC RRI DAN #1	Nelson Bay Cave	South Africa	3067	4.58	[19,20]
484	NBC RRI DAN #2	Nelson Bay Cave	South Africa	3067	4.45	[19,20]
485	NBC RRI DAN #3	Nelson Bay Cave	South Africa	3067	4.23	[19,20]
486	NBC RRI DAN #4	Nelson Bay Cave	South Africa	3067	4.06	[19,20]
487	NBC RRI DAN #5	Nelson Bay Cave	South Africa	3067	4.45	[19,20]
488	NBC RRI DAN #6	Nelson Bay Cave	South Africa	3067	4.66	[19,20]
489	NBC RRI DAN #7	Nelson Bay Cave	South Africa	3067	4.3	[19,20]
490	NBC RRI DAN #8	Nelson Bay Cave	South Africa	3067	4.65	[19,20]
491	NBC RRI DAN #9	Nelson Bay Cave	South Africa	3067	4.56	[19,20]
492	NBC 20.7.65 R65/66 BII BERT #3	Nelson Bay Cave	South Africa	3098	4.71	[19,20]
493	NBC 20.7.65 R65/66 BII BERT #4	Nelson Bay Cave	South Africa	3098	3.55	[19,20]
494	NBC 20.7.65 R65/66 BII BERT #5	Nelson Bay Cave	South Africa	3098	3.54	[19,20]
495	NBC 20.7.65 R65/66 BII BERT #6	Nelson Bay Cave	South Africa	3098	3.34	[19,20]
496	NBC 28.12.70 CI LOW MID BERT #	Nelson Bay Cave	South Africa	3098	5.19	[19,20]
497	NBC 28.12.70 CI LOW MID BERT #	Nelson Bay Cave	South Africa	3098	4.58	[19,20]
498	NBC R65/66 AII BERT #1	Nelson Bay Cave	South Africa	3098	4.44	[19,20]
499	NBC R65/66 AII BERT #2	Nelson Bay Cave	South Africa	3098	4.32	[19,20]
500	NBC R65/66 AII BERT #3	Nelson Bay Cave	South Africa	3098	3.37	[19,20]
501	NBC R65/66 BIII BERT #4	Nelson Bay Cave	South Africa	3098	4.43	[19,20]
502	NBC R65/66 BIII BERT #5	Nelson Bay Cave	South Africa	3098	3.55	[19,20]
503	NBC R65/66 BIII BERT #6	Nelson Bay Cave	South Africa	3098	3.36	[19,20]
504	NBC R65/66 CIII BERT	Nelson Bay Cave	South Africa	3098	4.81	[19,20]
505	NBC 13.1.71 AO GUY	Nelson Bay Cave	South Africa	3100	5	[19,20]
506	NBC 14.1.71 AI/BI EDWARD	Nelson Bay Cave	South Africa	3100	4.46	[19,20]
507	NBC 14.11.71 YII EDWARD #1	Nelson Bay Cave	South Africa	3100	4.43	[19,20]
508	NBC 14.11.71 YII EDWARD #2	Nelson Bay Cave	South Africa	3100	4.22	[19,20]
509	NBC 18.1.71 CII EDWARD #1	Nelson Bay Cave	South Africa	3100	4.84	[19,20]
510	NBC 18.1.71 CII EDWARD #2	Nelson Bay Cave	South Africa	3100	4.65	[19,20]
511	NBC 18.1.71 CII EDWARD #3	Nelson Bay Cave	South Africa	3100	4.62	[19,20]
512	NBC 18.1.71 CII EDWARD #4	Nelson Bay Cave	South Africa	3100	4.83	[19,20]
513	NBC 18.1.71 CII EDWARD #5	Nelson Bay Cave	South Africa	3100	4.51	[19,20]
514	NBC 8.1.71 BO EDWARD #1	Nelson Bay Cave	South Africa	3100	4.89	[19,20]
515	NBC 8.1.71 CO EDWARD	Nelson Bay Cave	South Africa	3100	4.68	[19,20]
516	NBC 13.1.71 A-14 DAVID	Nelson Bay Cave	South Africa	3116	4.9	[19,20]
517	NBC 13.1.71 Y-IV DAVID #1	Nelson Bay Cave	South Africa	3116	5.79	[19,20]
518	NBC 13.1.71 Y-IV DAVID #2	Nelson Bay Cave	South Africa	3116	5.19	[19,20]
519	NBC 13.1.71 Y-IV DAVID #3	Nelson Bay Cave	South Africa	3116	4.48	[19,20]
520	NBC 5.1.71 CI DAVID	Nelson Bay Cave	South Africa	3116	4.84	[19,20]
521	NBC 6.1.71 C I Midden-David #	Nelson Bay Cave	South Africa	3116	5.13	[19,20]
522	NBC 70.71 CII - DAVID	Nelson Bay Cave	South Africa	3116	5.2	[19,20]
523	NBC 70.71 CII DAVID #1	Nelson Bay Cave	South Africa	3116	5.18	[19,20]
524	NBC 70.71 CII DAVID #2	Nelson Bay Cave	South Africa	3116	4.77	[19,20]
525	NBC 70.71 CII DAVID #3	Nelson Bay Cave	South Africa	3116	4.79	[19,20]
526	NBC AIII DAVID	Nelson Bay Cave	South Africa	3116	4.37	[19,20]
527	NBC B-I DAVID	Nelson Bay Cave	South Africa	3116	4.15	[19,20]
528	NBC R65/66 24.1.66 BI DAVID #1	Nelson Bay Cave	South Africa	3116	4.91	[19,20]
529	NBC R65/66 24.1.66 BI DAVID #2	Nelson Bay Cave	South Africa	3116	4.9	[19,20]
530	NBC R65/66 24.1.66 BI DAVID #3	Nelson Bay Cave	South Africa	3116	4.89	[19,20]
531	NBC R65/66 24.1.66 BI DAVID #4	Nelson Bay Cave	South Africa	3116	4.81	[19,20]
532	NBC R65/66 24.1.66 BI DAVID #5	Nelson Bay Cave	South Africa	3116	4.59	[19,20]
533	NBC R65/66 BII DAVID #1	Nelson Bay Cave	South Africa	3116	4.8	[19,20]
534	NBC R65/66 BII DAVID #2	Nelson Bay Cave	South Africa	3116	4.91	[19,20]
535	NBC R65/66 BII DAVID #3	Nelson Bay Cave	South Africa	3116	4.48	[19,20]
536	NBC YI BERT	Nelson Bay Cave	South Africa	3116	4.22	[19,20]
537	NBC YIII DAVID #1	Nelson Bay Cave	South Africa	3116	4.4	[19,20]
538	NBC YIII DAVID #2	Nelson Bay Cave	South Africa	3116	4.2	[19,20]
539	NBC 13.1.71 CIII GARTH	Nelson Bay Cave	South Africa	3207	4.99	[19,20]
540	NBC 14.1.71 C-I GARTH	Nelson Bay Cave	South Africa	3207	3.95	[19,20]
541	NBC 14.I.7I B-I GARTH	Nelson Bay Cave	South Africa	3207	4.85	[19,20]
542	NBC 18.1.71 R70/71 YII GUY	Nelson Bay Cave	South Africa	3300	4.59	[19,20]
543	NBC 19.1.71 CII IONE	Nelson Bay Cave	South Africa	3300	3.97	[19,20]
544	NBC 20.1.71 CO Upper GEOFF	Nelson Bay Cave	South Africa	3425	4.66	[19,20]
545	NBC 21.1.71 BO Upper GEOFF #1	Nelson Bay Cave	South Africa	3425	5.36	[19,20]
546	NBC 21.1.71 BO Upper GEOFF #2	Nelson Bay Cave	South Africa	3425	4.27	[19,20]
547	NBC 21.1.71 BO Upper GEOFF #3	Nelson Bay Cave	South Africa	3425	4.26	[19,20]
548	NBC R64.65 EIV/12	Nelson Bay Cave	South Africa	3425	4.5	[19,20]
549	NBC R64/65 EIII a/1	Nelson Bay Cave	South Africa	3425	3.84	[19,20]
550	NBC R64/65 EIII A/2	Nelson Bay Cave	South Africa	3425	3.94	[19,20]
551	NBC R64/65 EIII A/8	Nelson Bay Cave	South Africa	3425	3.96	[19,20]
552	NBC 31.1.79 SQ2 LOUIS	Nelson Bay Cave	South Africa	3500	4.28	[19,20]
553	NBC R64/65 30.12.64 E IV/14 #	Nelson Bay Cave	South Africa	3500	3.93	[19,20]
554	NBC R64/65 30.12.64 E IV/14 #	Nelson Bay Cave	South Africa	3500	3.73	[19,20]
555	NBC R64/65 30.12.64 E IV/14 #	Nelson Bay Cave	South Africa	3500	3.68	[19,20]
556	NBC R64/65 30.12.64 E IV/14 #	Nelson Bay Cave	South Africa	3500	3.55	[19,20]
557	NBC 1.2.79 SQ1 MARK	Nelson Bay Cave	South Africa	3586	3.37	[19,20]
558	NBC 1.2.79 SQ2 MARK# 1	Nelson Bay Cave	South Africa	3586	4.55	[19,20]
559	NBC 2.2.79 SQ1 MARY	Nelson Bay Cave	South Africa	4000	4.85	[19,20]
560	NBC 3.2.79 SQ2 MARY BURIAL #1	Nelson Bay Cave	South Africa	4000	4.64	[19,20]
561	NBC 3.2.79 SQ2 MARY BURIAL #2	Nelson Bay Cave	South Africa	4000	4.82	[19,20]
562	NBC 3.2.79 SQ2 MARY BURIAL #3	Nelson Bay Cave	South Africa	4000	4.47	[19,20]
563	NBC 5.2.79 SQ2 MARY #1	Nelson Bay Cave	South Africa	4000	4.82	[19,20]
564	NBC 5.2.79 SQ2 MARY #2	Nelson Bay Cave	South Africa	4000	4.67	[19,20]
565	NBC 5.2.79 SQ2 MARY #3	Nelson Bay Cave	South Africa	4000	4.65	[19,20]
566	NBC 5.2.79 SQ2 MARY #4	Nelson Bay Cave	South Africa	4000	4.65	[19,20]
567	NBC D IV/4 BURIAL 2 GRAVE FILL	Nelson Bay Cave	South Africa	4000	3.67	[19,20]
568	NBC R64/65 EIV/15	Nelson Bay Cave	South Africa	4000	3.19	[19,20]
569	NBC 5.2.79 SQ2 MURIEL	Nelson Bay Cave	South Africa	4500	4.53	[19,20]
570	NBC 5.2.79 SQ3 NEL	Nelson Bay Cave	South Africa	4500	4.11	[19,20]
571	NBC 5.2.79 SQ4 NEL	Nelson Bay Cave	South Africa	4500	4.19	[19,20]
572	NBC 6.2.79 SQ1 PETER	Nelson Bay Cave	South Africa	4500	3.89	[19,20]
573	NBC 7.2.79 PAT SQ 2	Nelson Bay Cave	South Africa	4500	4.53	[19,20]
574	NBC 8.2.79 SQ4 RAY PAUL	Nelson Bay Cave	South Africa	5148	4.4	[19,20]
575	NBC 8.2.79 SQ1 REG #1	Nelson Bay Cave	South Africa	5200	4.34	[19,20]
576	NBC 8.2.79 SQ1 REG #2	Nelson Bay Cave	South Africa	5200	3.9	[19,20]
577	NBC 8.2.79 SQ1 REVIL	Nelson Bay Cave	South Africa	5200	6.06	[19,20]
578	NBC 8.2.79 SQ1 REVIL #1	Nelson Bay Cave	South Africa	5200	4.36	[19,20]
579	NBC 8.2.79 SQ1 REVIL #2	Nelson Bay Cave	South Africa	5200	4.47	[19,20]
580	NBC 9.2.79 SQ2 BROWN-ROSE	Nelson Bay Cave	South Africa	5200	4.64	[19,20]
581	NBC '79 SQ 2 TINA	Nelson Bay Cave	South Africa	5600	4.42	[19,20]
582	NBC '79 SQ4 UNA	Nelson Bay Cave	South Africa	6000	3.94	[19,20]
583	NBC 14.2.79 UNA SQ2	Nelson Bay Cave	South Africa	6000	4.68	[19,20]
584	NBC '79 SQ 1 VERA	Nelson Bay Cave	South Africa	6073	4.66	[19,20]
585	NBC '79 SQ3 VERA	Nelson Bay Cave	South Africa	6073	4.63	[19,20]
586	NBC '79 SQ5 VADIM #1	Nelson Bay Cave	South Africa	6073	4.77	[19,20]
587	NBC '79 SQ5 VADIM #2	Nelson Bay Cave	South Africa	6073	4.94	[19,20]
588	NBC '79 SQ5 VADIM #3	Nelson Bay Cave	South Africa	6073	4.78	[19,20]
589	NBC 14.2.79 SQ3 VALDA	Nelson Bay Cave	South Africa	6073	4.44	[19,20]
590	NBC 17.2.79 SQ6 HEARTH-VANCE	Nelson Bay Cave	South Africa	6073	4.8	[19,20]
591	NBC 19.2.79 VANCE SQ6 #1	Nelson Bay Cave	South Africa	6073	4.53	[19,20]
592	NBC 19.2.79 VANCE SQ6 #2	Nelson Bay Cave	South Africa	6073	4.56	[19,20]
593	NBC '79 SQ5 VAL	Nelson Bay Cave	South Africa	6200	4.42	[19,20]
594	NBC 79 HEARTH BELOW VAL SQ6 #1	Nelson Bay Cave	South Africa	6200	4.88	[19,20]
595	NBC 79 HEARTH BELOW VAL SQ6 #2	Nelson Bay Cave	South Africa	6200	4.71	[19,20]
596	NBC 79 HEARTH BELOW VAL SQ6 #3	Nelson Bay Cave	South Africa	6200	4.59	[19,20]
597	NBC 79 VAL SQ6 #1	Nelson Bay Cave	South Africa	6200	4.97	[19,20]
598	NBC 79 VAL SQ6 #2	Nelson Bay Cave	South Africa	6200	4.52	[19,20]
599	NBC 79 VAL SQ6 #3	Nelson Bay Cave	South Africa	6200	4.41	[19,20]
600	NBC '79 SQ 5 VERONICA #1	Nelson Bay Cave	South Africa	6400	4.44	[19,20]
601	NBC '79 SQ 5 VERONICA #2	Nelson Bay Cave	South Africa	6400	4.69	[19,20]
602	NBC '79 SQ 5 VERONICA #3	Nelson Bay Cave	South Africa	6400	4.35	[19,20]
603	NBC '79 SQ6 WILMA	Nelson Bay Cave	South Africa	6400	4.61	[19,20]
604	NBC 16.2.79 SQ5 VALERIE	Nelson Bay Cave	South Africa	6650	4.66	[19,20]
605	NBC '79 SQ7 WHEELER #1	Nelson Bay Cave	South Africa	6700	4.61	[19,20]
606	NBC '79 SQ7 WHEELER #2	Nelson Bay Cave	South Africa	6700	4.52	[19,20]
607	NBC '79 SQ7 WILLEY #1	Nelson Bay Cave	South Africa	6700	5.03	[19,20]
608	NBC '79 SQ7 WILLEY #2	Nelson Bay Cave	South Africa	6700	4.91	[19,20]
609	NBC '79 SQ7 WILLEY #3	Nelson Bay Cave	South Africa	6700	4.81	[19,20]
610	NBC '79 SQ7 WILLEY #4	Nelson Bay Cave	South Africa	6700	4.82	[19,20]
611	NBC '79 SQ7 WILLEY #5	Nelson Bay Cave	South Africa	6700	4.64	[19,20]
612	NBC '79 SQ7 WILLEY #6	Nelson Bay Cave	South Africa	6700	4.82	[19,20]
613	NBC '79 SQ7 WILLEY #7	Nelson Bay Cave	South Africa	6700	4.78	[19,20]
614	NBC '79 SQ7 WILLEY #8	Nelson Bay Cave	South Africa	6700	4.41	[19,20]
615	NBC 16.2.79 SQ5 VERITY	Nelson Bay Cave	South Africa	6700	4.45	[19,20]
616	NBC 20.2.79 WADE SQ6	Nelson Bay Cave	South Africa	6700	4.85	[19,20]
617	NBC 20.2.79 WERNER SQ6	Nelson Bay Cave	South Africa	6700	4.68	[19,20]
618	NBC 21.2.79 SQ7 VERITY	Nelson Bay Cave	South Africa	6700	4.62	[19,20]
619	NBC 21.2.79 SQ7 WADE	Nelson Bay Cave	South Africa	6700	4.57	[19,20]
620	NBC 23.2.79 SQ7 WOTAN	Nelson Bay Cave	South Africa	6700	4.85	[19,20]
621	NBC 23.2.79 SQ8 WOTAN #1	Nelson Bay Cave	South Africa	6700	4.9	[19,20]
622	NBC 23.2.79 SQ8 WOTAN #10	Nelson Bay Cave	South Africa	6700	4.81	[19,20]
623	NBC 23.2.79 SQ8 WOTAN #2	Nelson Bay Cave	South Africa	6700	5.12	[19,20]
624	NBC 23.2.79 SQ8 WOTAN #3	Nelson Bay Cave	South Africa	6700	5.05	[19,20]
625	NBC 23.2.79 SQ8 WOTAN #4	Nelson Bay Cave	South Africa	6700	5.11	[19,20]
626	NBC 23.2.79 SQ8 WOTAN #5	Nelson Bay Cave	South Africa	6700	4.99	[19,20]
627	NBC 23.2.79 SQ8 WOTAN #6	Nelson Bay Cave	South Africa	6700	4.94	[19,20]
628	NBC 23.2.79 SQ8 WOTAN #7	Nelson Bay Cave	South Africa	6700	4.86	[19,20]
629	NBC 23.2.79 SQ8 WOTAN #8	Nelson Bay Cave	South Africa	6700	4.81	[19,20]
630	NBC 23.2.79 SQ8 WOTAN #9	Nelson Bay Cave	South Africa	6700	4.77	[19,20]
631	NBC 24.2.79 WHISKEY 7	Nelson Bay Cave	South Africa	6700	4.76	[19,20]
632	NBC 79 VANESSA SQ6	Nelson Bay Cave	South Africa	6700	5.04	[19,20]
633	NBC 79 VERITY SQ6	Nelson Bay Cave	South Africa	6700	4.7	[19,20]
634	NBC 79 WILFRED SQ6	Nelson Bay Cave	South Africa	6700	4.54	[19,20]
635	NBC 79 WISPY SQ6	Nelson Bay Cave	South Africa	6700	4.81	[19,20]
636	NBC 79 SQ8 XERXES	Nelson Bay Cave	South Africa	6711	4.38	[19,20]
637	WW Q23 2A	Wonderwerk Cave	South Africa	100	5.7	[21,22]
638	WW R22 1A	Wonderwerk Cave	South Africa	100	4.73	[21,22]
639	WW T30 2	Wonderwerk Cave	South Africa	100	4.23	[21,22]
640	WW Q21 2B #1	Wonderwerk Cave	South Africa	1110	4.6	[21,22]
641	WW Q21 2B #2	Wonderwerk Cave	South Africa	1110	4.27	[21,22]
642	WW R21 2B #2	Wonderwerk Cave	South Africa	1110	5.24	[21,22]
643	WW R22 2B #1	Wonderwerk Cave	South Africa	1110	4.87	[21,22]
644	WW R22 2B #2	Wonderwerk Cave	South Africa	1110	4.56	[21,22]
645	WW R22 2B #3	Wonderwerk Cave	South Africa	1110	4.17	[21,22]
646	WW R22 2B #4	Wonderwerk Cave	South Africa	1110	4.16	[21,22]
647	WW R22 2B #5	Wonderwerk Cave	South Africa	1110	3.91	[21,22]
648	WW R23 2B #2	Wonderwerk Cave	South Africa	1110	5.76	[21,22]
649	WW R23 2B #3	Wonderwerk Cave	South Africa	1110	5.44	[21,22]
650	WW R23 2B #4	Wonderwerk Cave	South Africa	1110	5.37	[21,22]
651	WW R23 2B #5	Wonderwerk Cave	South Africa	1110	5.41	[21,22]
652	WW R23 2B #6	Wonderwerk Cave	South Africa	1110	5.47	[21,22]
653	WW S22 2B #2	Wonderwerk Cave	South Africa	1110	4.81	[21,22]
654	WW S22 2B #3	Wonderwerk Cave	South Africa	1110	3.32	[21,22]
655	WW S22 2B #4	Wonderwerk Cave	South Africa	1110	2.92	[21,22]
656	WW S23 2B	Wonderwerk Cave	South Africa	1110	5.97	[21,22]
657	WW S24 2B #3	Wonderwerk Cave	South Africa	1110	4.58	[21,22]
658	WW S24 2B #4	Wonderwerk Cave	South Africa	1110	4.28	[21,22]
659	WW S24 2B #5	Wonderwerk Cave	South Africa	1110	4.23	[21,22]
660	WW S25 2B #1	Wonderwerk Cave	South Africa	1110	4.04	[21,22]
661	WW S25 2B #2	Wonderwerk Cave	South Africa	1110	4.07	[21,22]
662	WW S27 2B #1	Wonderwerk Cave	South Africa	1110	4.47	[21,22]
663	WW S27 2B #2	Wonderwerk Cave	South Africa	1110	4.24	[21,22]
664	WW S28 2B #2	Wonderwerk Cave	South Africa	1110	5.28	[21,22]
665	WW SorT25 2B	Wonderwerk Cave	South Africa	1110	5.02	[21,22]
666	WW T22 2B #3	Wonderwerk Cave	South Africa	1110	5.8	[21,22]
667	WW T22 2B #4	Wonderwerk Cave	South Africa	1110	3.86	[21,22]
668	WW T23 2B #2	Wonderwerk Cave	South Africa	1110	4.37	[21,22]
669	WW T24 2B #1	Wonderwerk Cave	South Africa	1110	4.93	[21,22]
670	WW T24 2B #2	Wonderwerk Cave	South Africa	1110	4.37	[21,22]
671	WW T26 2B	Wonderwerk Cave	South Africa	1110	4.93	[21,22]
672	WW T27 2B	Wonderwerk Cave	South Africa	1110	3.09	[21,22]
673	WW Q21 3A	Wonderwerk Cave	South Africa	1919	4.35	[21,22]
674	WW Q22 3AII #1	Wonderwerk Cave	South Africa	1919	3.74	[21,22]
675	WW Q22 3AII #2	Wonderwerk Cave	South Africa	1919	3.51	[21,22]
676	WW Q22 3AII #3	Wonderwerk Cave	South Africa	1919	3.36	[21,22]
677	WW Q22 3AII #4	Wonderwerk Cave	South Africa	1919	2.78	[21,22]
678	WW Q23 3A	Wonderwerk Cave	South Africa	1919	4.05	[21,22]
679	WW R21 3A #3	Wonderwerk Cave	South Africa	1919	4.53	[21,22]
680	WW R23 3A #1	Wonderwerk Cave	South Africa	1919	5.37	[21,22]
681	WW R23 3A #2	Wonderwerk Cave	South Africa	1919	5.42	[21,22]
682	WW R23 3A #3	Wonderwerk Cave	South Africa	1919	5.29	[21,22]
683	WW R23 3A #4	Wonderwerk Cave	South Africa	1919	3.62	[21,22]
684	WW R23 3A #5	Wonderwerk Cave	South Africa	1919	3.06	[21,22]
685	WW R25 3AI (ii)	Wonderwerk Cave	South Africa	1919	3.84	[21,22]
686	WW R25 3AII (i)	Wonderwerk Cave	South Africa	1919	3.55	[21,22]
687	WW S21 3A	Wonderwerk Cave	South Africa	1919	3.98	[21,22]
688	WW S22 3A#1	Wonderwerk Cave	South Africa	1919	4.66	[21,22]
689	WW S22 3A#2	Wonderwerk Cave	South Africa	1919	3.67	[21,22]
690	WW S22 3A#3	Wonderwerk Cave	South Africa	1919	3.64	[21,22]
691	WW S23 3A #1	Wonderwerk Cave	South Africa	1919	4.58	[21,22]
692	WW S23 3A #2	Wonderwerk Cave	South Africa	1919	4.45	[21,22]
693	WW S25 3AII	Wonderwerk Cave	South Africa	1919	4.01	[21,22]
694	WW S25 3AIII	Wonderwerk Cave	South Africa	1919	4.68	[21,22]
695	WW S26 3AI	Wonderwerk Cave	South Africa	1919	5.48	[21,22]
696	WW S26 3AIII #2	Wonderwerk Cave	South Africa	1919	3.28	[21,22]
697	WW S27 3AIII	Wonderwerk Cave	South Africa	1919	4.41	[21,22]
698	WW T21 3A #7	Wonderwerk Cave	South Africa	1919	4	[21,22]
699	WW T22 3AI #1	Wonderwerk Cave	South Africa	1919	4.75	[21,22]
700	WW T22 3AI #2	Wonderwerk Cave	South Africa	1919	4.48	[21,22]
701	WW T22 3AI #3	Wonderwerk Cave	South Africa	1919	4.47	[21,22]
702	WW T22 3AI #4	Wonderwerk Cave	South Africa	1919	4.25	[21,22]
703	WW T22 3AI #5	Wonderwerk Cave	South Africa	1919	3.94	[21,22]
704	WW T22 3AI #6	Wonderwerk Cave	South Africa	1919	3.85	[21,22]
705	WW T22 3AI #7	Wonderwerk Cave	South Africa	1919	3.53	[21,22]
706	WW T22 3AI #8	Wonderwerk Cave	South Africa	1919	3.58	[21,22]
707	WW T24 3A	Wonderwerk Cave	South Africa	1919	4.24	[21,22]
708	WW T24 3AI #2	Wonderwerk Cave	South Africa	1919	3.2	[21,22]
709	WW T24 3AII	Wonderwerk Cave	South Africa	1919	3.63	[21,22]
710	WW T25 3AII #1	Wonderwerk Cave	South Africa	1919	4.64	[21,22]
711	WW T25 3AII #2	Wonderwerk Cave	South Africa	1919	4.29	[21,22]
712	WW T25 3AIII #1	Wonderwerk Cave	South Africa	1919	4.31	[21,22]
713	WW T25 3AIII #2	Wonderwerk Cave	South Africa	1919	3.63	[21,22]
714	WW T26 3AI #1	Wonderwerk Cave	South Africa	1919	5.03	[21,22]
715	WW T26 3AI #2	Wonderwerk Cave	South Africa	1919	4.68	[21,22]
716	WW T26 3AII #1	Wonderwerk Cave	South Africa	1919	4.92	[21,22]
717	WW T26 3AII #2	Wonderwerk Cave	South Africa	1919	4.11	[21,22]
718	WW T26 3AII #3	Wonderwerk Cave	South Africa	1919	3.6	[21,22]
719	WW T27 3AI	Wonderwerk Cave	South Africa	1919	4.76	[21,22]
720	WW T27 3AIII	Wonderwerk Cave	South Africa	1919	4.32	[21,22]
721	WW T28 3AI #1	Wonderwerk Cave	South Africa	1919	5.13	[21,22]
722	WW T28 3AI #2	Wonderwerk Cave	South Africa	1919	4.62	[21,22]
723	WW T28 3AI #3	Wonderwerk Cave	South Africa	1919	3.22	[21,22]
724	WW T28 3AI #4	Wonderwerk Cave	South Africa	1919	3.09	[21,22]
725	WW T28 3AII #1	Wonderwerk Cave	South Africa	1919	5.19	[21,22]
726	WW T28 3AII #2	Wonderwerk Cave	South Africa	1919	4.88	[21,22]
727	WW T28 3AII #3	Wonderwerk Cave	South Africa	1919	4.23	[21,22]
728	WW T28 3AIII	Wonderwerk Cave	South Africa	1919	3.54	[21,22]
729	WW O-P 19-24 3 NO LABEL	Wonderwerk Cave	South Africa	2500	3.91	[21,22]
730	WW O19 3 #3	Wonderwerk Cave	South Africa	2500	6.12	[21,22]
731	WW O19 3 #4	Wonderwerk Cave	South Africa	2500	4.9	[21,22]
732	WW O19 3 #5	Wonderwerk Cave	South Africa	2500	4.97	[21,22]
733	WW O19 3 #6	Wonderwerk Cave	South Africa	2500	4.11	[21,22]
734	WW O21 3 #2	Wonderwerk Cave	South Africa	2500	4.94	[21,22]
735	WW O21 3 #3	Wonderwerk Cave	South Africa	2500	4.58	[21,22]
736	WW O21 3 #4	Wonderwerk Cave	South Africa	2500	4.3	[21,22]
737	WW O21 3 #5	Wonderwerk Cave	South Africa	2500	4.4	[21,22]
738	WW P20 3 #3	Wonderwerk Cave	South Africa	2500	5.23	[21,22]
739	WW P20 3 #4	Wonderwerk Cave	South Africa	2500	4.98	[21,22]
740	WW P20 3 #5	Wonderwerk Cave	South Africa	2500	5.15	[21,22]
741	WW P20 3 #6	Wonderwerk Cave	South Africa	2500	4.52	[21,22]
742	WW P20 3 #7	Wonderwerk Cave	South Africa	2500	4.39	[21,22]
743	WW P22 3 #1	Wonderwerk Cave	South Africa	2500	4.9	[21,22]
744	WW P22 3 #2	Wonderwerk Cave	South Africa	2500	5.05	[21,22]
745	WW P22 3 #3	Wonderwerk Cave	South Africa	2500	4.44	[21,22]
746	WW P23 3	Wonderwerk Cave	South Africa	2500	4.44	[21,22]
747	WW S29 3I #2	Wonderwerk Cave	South Africa	2500	4.04	[21,22]
748	WW S29 3II #2	Wonderwerk Cave	South Africa	2500	3.88	[21,22]
749	WW S29 3III #2	Wonderwerk Cave	South Africa	2500	4.68	[21,22]
750	WW S30 3I #2	Wonderwerk Cave	South Africa	2500	4.56	[21,22]
751	WW S30 3I #3	Wonderwerk Cave	South Africa	2500	4.22	[21,22]
752	WW S30 3I #4	Wonderwerk Cave	South Africa	2500	4.28	[21,22]
753	WW S30 3I #5	Wonderwerk Cave	South Africa	2500	4.08	[21,22]
754	WW S30 3III	Wonderwerk Cave	South Africa	2500	3.6	[21,22]
755	WW S31 3I	Wonderwerk Cave	South Africa	2500	4.03	[21,22]
756	WW S31 3II	Wonderwerk Cave	South Africa	2500	4.07	[21,22]
757	WW S32 3II	Wonderwerk Cave	South Africa	2500	3.26	[21,22]
758	WW S33 3I	Wonderwerk Cave	South Africa	2500	4.03	[21,22]
759	WW S34 3	Wonderwerk Cave	South Africa	2500	4.19	[21,22]
760	WW T29 3	Wonderwerk Cave	South Africa	2500	4.03	[21,22]
761	WW T29 3 #3	Wonderwerk Cave	South Africa	2500	5.03	[21,22]
762	WW T29 3 #4	Wonderwerk Cave	South Africa	2500	4.06	[21,22]
763	WW T30 3II	Wonderwerk Cave	South Africa	2500	4.51	[21,22]
764	WW S28 3BII #4	Wonderwerk Cave	South Africa	3371	4.14	[21,22]
765	WW S28 3BII #5	Wonderwerk Cave	South Africa	3371	4.03	[21,22]
766	WW S28 3BII #6	Wonderwerk Cave	South Africa	3371	3.67	[21,22]
767	WW S25 3B #1	Wonderwerk Cave	South Africa	3371	2.95	[21,22]
768	WW S25 3B #2	Wonderwerk Cave	South Africa	3371	5.12	[21,22]
769	WW S26 3BI	Wonderwerk Cave	South Africa	3371	3.93	[21,22]
770	WW S27 3BI	Wonderwerk Cave	South Africa	3371	3.22	[21,22]
771	WW S27 3BII #1	Wonderwerk Cave	South Africa	3371	4.61	[21,22]
772	WW S27 3BII #2	Wonderwerk Cave	South Africa	3371	3.57	[21,22]
773	WW S28 3BI	Wonderwerk Cave	South Africa	3371	3.98	[21,22]
774	WW S28 3BII #7	Wonderwerk Cave	South Africa	3371	3.1	[21,22]
775	WW S28 3BII #8	Wonderwerk Cave	South Africa	3371	2.86	[21,22]
776	WW T23 3B #2	Wonderwerk Cave	South Africa	3371	5.05	[21,22]
777	WW T23 3B #3	Wonderwerk Cave	South Africa	3371	4.45	[21,22]
778	WW T23 3B #4	Wonderwerk Cave	South Africa	3371	4.62	[21,22]
779	WW T23 3B #5	Wonderwerk Cave	South Africa	3371	4.48	[21,22]
780	WW T23 3B #6	Wonderwerk Cave	South Africa	3371	4.35	[21,22]
781	WW T25 3B #4	Wonderwerk Cave	South Africa	3371	3.75	[21,22]
782	WW T27 3BII #1	Wonderwerk Cave	South Africa	3371	3.35	[21,22]
783	WW T27 3BII #2	Wonderwerk Cave	South Africa	3371	3.24	[21,22]
784	WW T28 3BII #2	Wonderwerk Cave	South Africa	3371	4.59	[21,22]
785	WW T28 3BII #3	Wonderwerk Cave	South Africa	3371	4.71	[21,22]
786	WW T28 3BII #4	Wonderwerk Cave	South Africa	3371	4.23	[21,22]
787	WW T28 3BII #5	Wonderwerk Cave	South Africa	3371	3.37	[21,22]
788	WW T28 3BII #6	Wonderwerk Cave	South Africa	3371	3.17	[21,22]
789	WW 4AI #3	Wonderwerk Cave	South Africa	4710	4.32	[21,22]
790	WW 4AI #5	Wonderwerk Cave	South Africa	4710	3.26	[21,22]
791	WW 4AII #1	Wonderwerk Cave	South Africa	4710	3.28	[21,22]
792	WW 4AII #2	Wonderwerk Cave	South Africa	4710	3.2	[21,22]
793	WW 4AIV	Wonderwerk Cave	South Africa	4710	4.45	[21,22]
794	WW O19 4A #2	Wonderwerk Cave	South Africa	4710	4.39	[21,22]
795	WW O19 4A #3	Wonderwerk Cave	South Africa	4710	4.13	[21,22]
796	WW O20 4A #3	Wonderwerk Cave	South Africa	4710	5.29	[21,22]
797	WW O20 4A #4	Wonderwerk Cave	South Africa	4710	4.55	[21,22]
798	WW O22 4A #4	Wonderwerk Cave	South Africa	4710	5.3	[21,22]
799	WW O22 4A #5	Wonderwerk Cave	South Africa	4710	3.96	[21,22]
800	WW O22 4A #6	Wonderwerk Cave	South Africa	4710	4	[21,22]
801	WW O23 4A #4	Wonderwerk Cave	South Africa	4710	5.05	[21,22]
802	WW P20 4A #3	Wonderwerk Cave	South Africa	4710	4.71	[21,22]
803	WW P22 4A	Wonderwerk Cave	South Africa	4710	5.06	[21,22]
804	WW P23 4A #1	Wonderwerk Cave	South Africa	4710	4.37	[21,22]
805	WW Q23 4AI #1	Wonderwerk Cave	South Africa	4710	3.98	[21,22]
806	WW Q23 4AI #2	Wonderwerk Cave	South Africa	4710	3.69	[21,22]
807	WW Q23 4AII	Wonderwerk Cave	South Africa	4710	4.49	[21,22]
808	WW R22 4AIV #1	Wonderwerk Cave	South Africa	4710	3.86	[21,22]
809	WW R22 4AIV #2	Wonderwerk Cave	South Africa	4710	3.37	[21,22]
810	WW R22 4AIV #3	Wonderwerk Cave	South Africa	4710	3.45	[21,22]
811	WW R22 4AIV #4	Wonderwerk Cave	South Africa	4710	3.2	[21,22]
812	WW R22 4AIV #5	Wonderwerk Cave	South Africa	4710	3.22	[21,22]
813	WW R23 4AII #2	Wonderwerk Cave	South Africa	4710	5.31	[21,22]
814	WW R23 4AII #3	Wonderwerk Cave	South Africa	4710	3.96	[21,22]
815	WW R23 4AIII	Wonderwerk Cave	South Africa	4710	5.65	[21,22]
816	WW R24 4AII	Wonderwerk Cave	South Africa	4710	4.78	[21,22]
817	WW S22 4AI #1	Wonderwerk Cave	South Africa	4710	4.48	[21,22]
818	WW S22 4AI #2	Wonderwerk Cave	South Africa	4710	4.39	[21,22]
819	WW S22 4AI #3	Wonderwerk Cave	South Africa	4710	4.19	[21,22]
820	WW S23 4AI #1	Wonderwerk Cave	South Africa	4710	4.22	[21,22]
821	WW S23 4AI #2	Wonderwerk Cave	South Africa	4710	3.67	[21,22]
822	WW S23 4AII #1	Wonderwerk Cave	South Africa	4710	3.21	[21,22]
823	WW S23 4AII #2	Wonderwerk Cave	South Africa	4710	3.2	[21,22]
824	WW S23 4AII #3	Wonderwerk Cave	South Africa	4710	3.33	[21,22]
825	WW S23 4AII #4	Wonderwerk Cave	South Africa	4710	3.22	[21,22]
826	WW S23 4AIII	Wonderwerk Cave	South Africa	4710	4.14	[21,22]
827	WW S27 4AI #2	Wonderwerk Cave	South Africa	4710	3.61	[21,22]
828	WW S27 4AI #3	Wonderwerk Cave	South Africa	4710	3.59	[21,22]
829	WW S27 4AI #4	Wonderwerk Cave	South Africa	4710	3.57	[21,22]
830	WW S27 4AI #5	Wonderwerk Cave	South Africa	4710	3.57	[21,22]
831	WW S27 4AII #4	Wonderwerk Cave	South Africa	4710	5.18	[21,22]
832	WW S28 4AI #1	Wonderwerk Cave	South Africa	4710	4.38	[21,22]
833	WW S28 4AI #2	Wonderwerk Cave	South Africa	4710	3.81	[21,22]
834	WW T23 4AI	Wonderwerk Cave	South Africa	4710	4.17	[21,22]
835	WW T24 4AI	Wonderwerk Cave	South Africa	4710	2.95	[21,22]
836	WW T24 4AIII	Wonderwerk Cave	South Africa	4710	4.84	[21,22]
837	WW T26 4AII #3	Wonderwerk Cave	South Africa	4710	5.57	[21,22]
838	WW T26 4AII #5	Wonderwerk Cave	South Africa	4710	4.77	[21,22]
839	WW T26 4AII #7	Wonderwerk Cave	South Africa	4710	4.27	[21,22]
840	WW T26 4AII #8	Wonderwerk Cave	South Africa	4710	4.19	[21,22]
841	WW T26 4AII #9	Wonderwerk Cave	South Africa	4710	3.99	[21,22]
842	WW T27 4AI #5	Wonderwerk Cave	South Africa	4710	3.58	[21,22]
843	WW T28 4AII #2	Wonderwerk Cave	South Africa	4710	4.55	[21,22]
844	WW S29 4A+B #4	Wonderwerk Cave	South Africa	5000	4.43	[21,22]
845	WW S29 4A+B #5	Wonderwerk Cave	South Africa	5000	4.16	[21,22]
846	WW S29 4A+B #6	Wonderwerk Cave	South Africa	5000	4.15	[21,22]
847	WW S29 4A+B #8	Wonderwerk Cave	South Africa	5000	3.53	[21,22]
848	WW S29 4A+B #9	Wonderwerk Cave	South Africa	5000	3.34	[21,22]
849	WW S30 4A+B #3	Wonderwerk Cave	South Africa	5000	4.56	[21,22]
850	WW S30 4A+B #4	Wonderwerk Cave	South Africa	5000	3.02	[21,22]
851	WW S31 4A+B #1	Wonderwerk Cave	South Africa	5000	5.88	[21,22]
852	WW S31 4A+B #2	Wonderwerk Cave	South Africa	5000	3.97	[21,22]
853	WW S31 4A+B #3	Wonderwerk Cave	South Africa	5000	3.24	[21,22]
854	WW S31 4A+B #4	Wonderwerk Cave	South Africa	5000	3.97	[21,22]
855	WW S32 4A+B	Wonderwerk Cave	South Africa	5000	4.25	[21,22]
856	WW S33 4A+B	Wonderwerk Cave	South Africa	5000	4.31	[21,22]
857	WW S34 4A+B #1	Wonderwerk Cave	South Africa	5000	3.2	[21,22]
858	WW S34 4A+B #2	Wonderwerk Cave	South Africa	5000	3.18	[21,22]
859	WW T29 4A+(B)? #3	Wonderwerk Cave	South Africa	5000	4.8	[21,22]
860	WW T29 4A+(B)? #4	Wonderwerk Cave	South Africa	5000	3.25	[21,22]
861	WW T30 4A+B #2	Wonderwerk Cave	South Africa	5000	4.67	[21,22]
862	WW T30 4A+B #3	Wonderwerk Cave	South Africa	5000	4.44	[21,22]
863	WW T30 4A+B #4	Wonderwerk Cave	South Africa	5000	3.24	[21,22]
864	WW T31 4A+B #2	Wonderwerk Cave	South Africa	5000	5.39	[21,22]
865	WW T31 4A+B #5	Wonderwerk Cave	South Africa	5000	3.63	[21,22]
866	WW T31 4A+B #6	Wonderwerk Cave	South Africa	5000	3.53	[21,22]
867	WW T31 4A+B #7	Wonderwerk Cave	South Africa	5000	3.64	[21,22]
868	WW T32 4A+B #1	Wonderwerk Cave	South Africa	5000	4.26	[21,22]
869	WW T32 4A+B #3	Wonderwerk Cave	South Africa	5000	3.17	[21,22]
870	WW T34 4A+B	Wonderwerk Cave	South Africa	5000	4.2	[21,22]
871	WW 4A LH ? #1	Wonderwerk Cave	South Africa	5524	5.77	[21,22]
872	WW 4AV	Wonderwerk Cave	South Africa	5524	4.15	[21,22]
873	WW Q23 4AV #2	Wonderwerk Cave	South Africa	5524	5.61	[21,22]
874	WW Q23 4AV #3	Wonderwerk Cave	South Africa	5524	5.12	[21,22]
875	WW R23 4A LH #2	Wonderwerk Cave	South Africa	5524	4.71	[21,22]
876	WW R23 4A LH^2 #1.1	Wonderwerk Cave	South Africa	5524	5.5	[21,22]
877	WW R23 4A LH^2 #2.1	Wonderwerk Cave	South Africa	5524	3.73	[21,22]
878	WW R24 4A LF ^2 #1	Wonderwerk Cave	South Africa	5524	5.22	[21,22]
879	WW R24 4A LF ^2 #2	Wonderwerk Cave	South Africa	5524	4.28	[21,22]
880	WW R24 4A LH	Wonderwerk Cave	South Africa	5524	5.58	[21,22]
881	WW S23 4A LH	Wonderwerk Cave	South Africa	5524	4.23	[21,22]
882	WW T23 4AVI #2	Wonderwerk Cave	South Africa	5524	5.02	[21,22]
883	WW T26 4A LH #3	Wonderwerk Cave	South Africa	5524	5.17	[21,22]
884	WW T29 4C+D	Wonderwerk Cave	South Africa	5900	3.95	[21,22]
885	WW 4BI #2	Wonderwerk Cave	South Africa	5951	4.52	[21,22]
886	WW 4BI #4	Wonderwerk Cave	South Africa	5951	3.79	[21,22]
887	WW 4BI #6	Wonderwerk Cave	South Africa	5951	3.36	[21,22]
888	WW 4BI #7	Wonderwerk Cave	South Africa	5951	3.34	[21,22]
889	WW 4BI #8	Wonderwerk Cave	South Africa	5951	3.25	[21,22]
890	WW 4BI #9	Wonderwerk Cave	South Africa	5951	3.12	[21,22]
891	WW 4BII #5	Wonderwerk Cave	South Africa	5951	3.38	[21,22]
892	WW 4BII #6	Wonderwerk Cave	South Africa	5951	3.3	[21,22]
893	WW 4BII #7	Wonderwerk Cave	South Africa	5951	3.34	[21,22]
894	WW O19 4B #3	Wonderwerk Cave	South Africa	5951	3.84	[21,22]
895	WW O20 4B	Wonderwerk Cave	South Africa	5951	5.32	[21,22]
896	WW O24 4B #3	Wonderwerk Cave	South Africa	5951	4.45	[21,22]
897	WW P21 4B #2	Wonderwerk Cave	South Africa	5951	5.56	[21,22]
898	WW P22 4B #6	Wonderwerk Cave	South Africa	5951	5.42	[21,22]
899	WW P22 4B #7	Wonderwerk Cave	South Africa	5951	5.25	[21,22]
900	WW P22 4B #8	Wonderwerk Cave	South Africa	5951	5.13	[21,22]
901	WW P22 4B #9	Wonderwerk Cave	South Africa	5951	4.89	[21,22]
902	WW P23 4B #7	Wonderwerk Cave	South Africa	5951	5.25	[21,22]
903	WW Q(?)25 4BI #2	Wonderwerk Cave	South Africa	5951	4.59	[21,22]
904	WW Q21 4D TUFA8	Wonderwerk Cave	South Africa	5951	4.86	[21,22]
905	WW Q23 4BI	Wonderwerk Cave	South Africa	5951	4.71	[21,22]
906	WW Q24 4BI #2	Wonderwerk Cave	South Africa	5951	4.3	[21,22]
907	WW R22 4B RS6/7	Wonderwerk Cave	South Africa	5951	4.29	[21,22]
908	WW R22 4B TUFA5 #1	Wonderwerk Cave	South Africa	5951	5.24	[21,22]
909	WW R22 4B TUFA5 #2	Wonderwerk Cave	South Africa	5951	5.13	[21,22]
910	WW R22 4B TUFA5 #3	Wonderwerk Cave	South Africa	5951	3.6	[21,22]
911	WW R23 4BI #1	Wonderwerk Cave	South Africa	5951	5.18	[21,22]
912	WW R23 4BI #2	Wonderwerk Cave	South Africa	5951	4.52	[21,22]
913	WW R24 4BI #2	Wonderwerk Cave	South Africa	5951	3.8	[21,22]
914	WW R25 4BI #3	Wonderwerk Cave	South Africa	5951	4.25	[21,22]
915	WW R25 4BII	Wonderwerk Cave	South Africa	5951	4.59	[21,22]
916	WW S22 4B RS5/6	Wonderwerk Cave	South Africa	5951	4.89	[21,22]
917	WW S22 4B TUFA5	Wonderwerk Cave	South Africa	5951	3.58	[21,22]
918	WW S23 4BII #2	Wonderwerk Cave	South Africa	5951	4.83	[21,22]
919	WW S23 4BII #3	Wonderwerk Cave	South Africa	5951	4.56	[21,22]
920	WW S23 4BII #4	Wonderwerk Cave	South Africa	5951	4.37	[21,22]
921	WW S23 4BII #5	Wonderwerk Cave	South Africa	5951	4	[21,22]
922	WW S25 4BI #2	Wonderwerk Cave	South Africa	5951	4.29	[21,22]
923	WW S25 4BI #3	Wonderwerk Cave	South Africa	5951	4.43	[21,22]
924	WW S26 4BI	Wonderwerk Cave	South Africa	5951	4.56	[21,22]
925	WW T23 4BII	Wonderwerk Cave	South Africa	5951	4.63	[21,22]
926	WW T24 4BI #2	Wonderwerk Cave	South Africa	5951	3.38	[21,22]
927	WW T24 4BII #2	Wonderwerk Cave	South Africa	5951	4.91	[21,22]
928	WW T24 4BII #3	Wonderwerk Cave	South Africa	5951	4.71	[21,22]
929	WW T25 4BI #2	Wonderwerk Cave	South Africa	5951	3.08	[21,22]
930	WW T25 4BII	Wonderwerk Cave	South Africa	5951	3.43	[21,22]
931	WW T25 4BII #1	Wonderwerk Cave	South Africa	5951	5.29	[21,22]
932	WW T25 4BII #2	Wonderwerk Cave	South Africa	5951	5.02	[21,22]
933	WW T26 4BI #4	Wonderwerk Cave	South Africa	5951	3.26	[21,22]
934	WW T26 4BI #5	Wonderwerk Cave	South Africa	5951	3.43	[21,22]
935	WW T27 4BI #4	Wonderwerk Cave	South Africa	5951	4.5	[21,22]
936	WW O-P 19-24 4C NO LABEL #1	Wonderwerk Cave	South Africa	7483	4.84	[21,22]
937	WW O-P 19-24 4C NO LABEL #3	Wonderwerk Cave	South Africa	7483	4.21	[21,22]
938	WW O20 4C #3	Wonderwerk Cave	South Africa	7483	5.17	[21,22]
939	WW O21 4C #3	Wonderwerk Cave	South Africa	7483	5.79	[21,22]
940	WW O21 4C #4	Wonderwerk Cave	South Africa	7483	5.14	[21,22]
941	WW O23 4C #6	Wonderwerk Cave	South Africa	7483	5.91	[21,22]
942	WW O23 4C #7	Wonderwerk Cave	South Africa	7483	5.63	[21,22]
943	WW O23 4C #8	Wonderwerk Cave	South Africa	7483	5.07	[21,22]
944	WW O23 4C #9	Wonderwerk Cave	South Africa	7483	4.15	[21,22]
945	WW O24 4C #1	Wonderwerk Cave	South Africa	7483	5.73	[21,22]
946	WW Q23 4CII #1	Wonderwerk Cave	South Africa	7483	5.15	[21,22]
947	WW Q23 4CII #2	Wonderwerk Cave	South Africa	7483	5.17	[21,22]
948	WW R23 4CI	Wonderwerk Cave	South Africa	7483	5.04	[21,22]
949	WW R24 4CI #2	Wonderwerk Cave	South Africa	7483	3.74	[21,22]
950	WW S22 4CI #1	Wonderwerk Cave	South Africa	7483	5.07	[21,22]
951	WW S22 4CI #2	Wonderwerk Cave	South Africa	7483	4.72	[21,22]
952	WW S22 4CII #1	Wonderwerk Cave	South Africa	7483	4.57	[21,22]
953	WW S22 4CII #2	Wonderwerk Cave	South Africa	7483	4.43	[21,22]
954	WW S24 4CI	Wonderwerk Cave	South Africa	7483	3.5	[21,22]
955	WW S24 4CII	Wonderwerk Cave	South Africa	7483	4.28	[21,22]
956	WW S26 4CIII	Wonderwerk Cave	South Africa	7483	4.88	[21,22]
957	WW S31 4C	Wonderwerk Cave	South Africa	7483	5.31	[21,22]
958	WW T21 4CII #3	Wonderwerk Cave	South Africa	7483	4.7	[21,22]
959	WW T22 4CI #1	Wonderwerk Cave	South Africa	7483	4.75	[21,22]
960	WW T22 4CI #2	Wonderwerk Cave	South Africa	7483	3.74	[21,22]
961	WW T23 4CI	Wonderwerk Cave	South Africa	7483	5	[21,22]
962	WW T24 4CI #2	Wonderwerk Cave	South Africa	7483	4.4	[21,22]
963	WW T24 4CI #3	Wonderwerk Cave	South Africa	7483	4.5	[21,22]
964	WW T24 4CIII #2	Wonderwerk Cave	South Africa	7483	5.16	[21,22]
965	WW T25 4CII #1	Wonderwerk Cave	South Africa	7483	4.71	[21,22]
966	WW T25 4CII #2	Wonderwerk Cave	South Africa	7483	4.12	[21,22]
967	WW T26 4CI	Wonderwerk Cave	South Africa	7483	4.37	[21,22]
968	WW T27 4CI	Wonderwerk Cave	South Africa	7483	4.98	[21,22]
969	WW T33 4C	Wonderwerk Cave	South Africa	7483	4.6	[21,22]
970	DMB3 Unit1 L1 (21.8.12) -30BS	Daumboy 3 Rockshelter	Tanzania	4569	9.15	[23]
971	DMB3 Unit3 L8 (24.8.12) #3	Daumboy 3 Rockshelter	Tanzania	6500	6.59	[23]
972	HxJf1 Tp7 0-10	Magubike Rockshelter	Tanzania	500	5.58	[24-26]
973	HxJf1 Tp8 0-10	Magubike Rockshelter	Tanzania	500	5.06	[24-26]
974	HxJf1 Tp9 0-10	Magubike Rockshelter	Tanzania	500	8.07	[24-26]
975	HxJf1 Tp10 0-10 #1	Magubike Rockshelter	Tanzania	1000	6.83	[24-26]
976	HxJf1 Tp10 0-10 #2	Magubike Rockshelter	Tanzania	1000	4.97	[24-26]
977	HxJf1 Tp6 10-20 #2	Magubike Rockshelter	Tanzania	1000	7.31	[24-26]
978	HxJf1 Tp6 10-20 #3	Magubike Rockshelter	Tanzania	1000	6.02	[24-26]
979	HxJf1 Tp7 10-20	Magubike Rockshelter	Tanzania	1000	5.39	[24-26]
980	HxJf1 MAB06 5NW	Magubike Rockshelter	Tanzania	1500	5.51	[24-26]
981	HxJf1 MAB06 7NE	Magubike Rockshelter	Tanzania	1500	4.73	[24-26]
982	HxJf1 Tp7 20-30	Magubike Rockshelter	Tanzania	3000	7.39	[24-26]
983	HxJf1 Tp8 20-30 #1	Magubike Rockshelter	Tanzania	3000	14.49	[24-26]
984	HxJf1 Tp8 20-30 #2	Magubike Rockshelter	Tanzania	3000	6.64	[24-26]
985	HxJf1 Tp8 20-30 #3	Magubike Rockshelter	Tanzania	3000	5.09	[24-26]
986	HxJf1 Tp6 20-40	Magubike Rockshelter	Tanzania	4500	6.26	[24-26]
987	HxJf1 Tp7 30-40	Magubike Rockshelter	Tanzania	7375	7.1	[24-26]
988	HxJf1 Tp8 30-40 #1	Magubike Rockshelter	Tanzania	7375	7.65	[24-26]
989	HxJf1 Tp8 30-40 #2	Magubike Rockshelter	Tanzania	7375	6.28	[24-26]
990	HxJf1 Tp8 30-40 #3	Magubike Rockshelter	Tanzania	7375	6.22	[24-26]
991	J9 1NE #1 (P)	Mlambalasi Rockshelter	Tanzania	150	6.45	[27,28]
992	I10 2NW	Mlambalasi Rockshelter	Tanzania	200	4.98	[80,103]
993	J10 2NE	Mlambalasi Rockshelter	Tanzania	200	7.02	[27,28]
994	J10 2SW	Mlambalasi Rockshelter	Tanzania	200	6.75	[27,28]
995	J11 2NE (P)	Mlambalasi Rockshelter	Tanzania	200	7.23	[27,28]
996	J9 2SE/SW	Mlambalasi Rockshelter	Tanzania	200	7.08	[27,28]
997	I10 3NW (P)	Mlambalasi Rockshelter	Tanzania	300	7.77	[27,28]
998	I10 4SW	Mlambalasi Rockshelter	Tanzania	300	6.52	[27,28]
999	J10 3NE	Mlambalasi Rockshelter	Tanzania	300	4.89	[27,28]
1000	J10 3NW	Mlambalasi Rockshelter	Tanzania	300	7	[27,28]
1001	J11 3NE #1	Mlambalasi Rockshelter	Tanzania	300	4.8	[27,28]
1002	J11 3NE #2	Mlambalasi Rockshelter	Tanzania	300	6.81	[27,28]
1003	J11 3NW	Mlambalasi Rockshelter	Tanzania	300	5.55	[27,28]
1004	J9 3NW	Mlambalasi Rockshelter	Tanzania	300	5.71	[27,28]
1005	I10 5SW (P)	Mlambalasi Rockshelter	Tanzania	500	6.42	[27,28]
1006	I11 5SW #1 (P)	Mlambalasi Rockshelter	Tanzania	500	6.89	[27,28]
1007	I11 5SW #2 (P)	Mlambalasi Rockshelter	Tanzania	500	8.37	[27,28]
1008	J11 5SE #1	Mlambalasi Rockshelter	Tanzania	500	5.58	[27,28]
1009	J9 5	Mlambalasi Rockshelter	Tanzania	500	5.33	[27,28]
1010	EYMU-05 5 II (1) #1	Mumba Rockshelter	Tanzania	357	6.64	[29-31]
1011	EYMU-05 5 II (1) #2	Mumba Rockshelter	Tanzania	357	5.43	[29-31]
1012	EYMU-05 5 surface #7	Mumba Rockshelter	Tanzania	357	6.15	[29-31]
1013	EYMU-05 6 II 1(1) #1	Mumba Rockshelter	Tanzania	357	7.41	[29-31]
1014	EYMU-05 6 II 1(1) #3	Mumba Rockshelter	Tanzania	357	5.52	[29-31]
1015	EYMU-05 5 III (4) #1	Mumba Rockshelter	Tanzania	600	6.48	[29-31]
1016	EYMU-05 5 III (4) #2	Mumba Rockshelter	Tanzania	600	6.4	[29-31]
1017	EYMU-05 5 III (4) #3	Mumba Rockshelter	Tanzania	600	5.8	[29-31]
1018	EYMU-05 5 III (4) #4	Mumba Rockshelter	Tanzania	600	5.69	[29-31]
1019	EYMU-05 5 III (7) #1	Mumba Rockshelter	Tanzania	600	6.95	[29-31]
1020	EYMU-05 5 III (7) #2	Mumba Rockshelter	Tanzania	600	7.03	[29-31]
1021	EYMU-05 5 III (7) #3	Mumba Rockshelter	Tanzania	600	6.5	[29-31]
1022	EYMU-05 5 III (7) #4	Mumba Rockshelter	Tanzania	600	6.36	[29-31]
1023	EYMU-05 5 III (7) #5	Mumba Rockshelter	Tanzania	600	6.12	[29-31]
1024	EYMU-05 5 III (7) #6	Mumba Rockshelter	Tanzania	600	5.69	[29-31]
1025	EYMU-05 5 III (9) #2	Mumba Rockshelter	Tanzania	600	7.56	[29-31]
1026	EYMU-05 5 III (9) #3	Mumba Rockshelter	Tanzania	600	7.39	[29-31]
1027	EYMU-05 5 III (9) #4	Mumba Rockshelter	Tanzania	600	7.18	[29-31]
1028	EYMU-05 8 III (2) #2	Mumba Rockshelter	Tanzania	600	8.45	[29-31]
1029	EYMU-05 8 III (2) #3	Mumba Rockshelter	Tanzania	600	6.92	[29-31]
1030	EYMU-05 8 III (2) #4	Mumba Rockshelter	Tanzania	600	6.15	[29-31]
1031	EYMU-05 8 III (5) #1	Mumba Rockshelter	Tanzania	600	6.67	[29-31]
1032	EYMU-05 8 III (5) #2	Mumba Rockshelter	Tanzania	600	7.65	[29-31]
1033	EYMU-05 5 III 1 #1	Mumba Rockshelter	Tanzania	844	8.06	[29-31]
1034	EYMU-05 5 III 1 #2	Mumba Rockshelter	Tanzania	844	6.27	[29-31]
1035	EYMU-05 5 III 1 #3	Mumba Rockshelter	Tanzania	844	4.86	[29-31]
1036	EYMU-05 5 III 2 #1	Mumba Rockshelter	Tanzania	844	8.54	[29-31]
1037	EYMU-05 6 III 1(1) #1	Mumba Rockshelter	Tanzania	844	7.61	[29-31]
1038	EYMU-05 6 III 1(1) #2	Mumba Rockshelter	Tanzania	844	5.9	[29-31]
1039	EYMU-05 6 III 1(1) #4	Mumba Rockshelter	Tanzania	844	10.07	[29-31]
1040	EYMU-05 6 III 1(1) #7	Mumba Rockshelter	Tanzania	844	5.13	[29-31]
1041	EYMU-05 6 III 1(2) #1	Mumba Rockshelter	Tanzania	844	5.53	[29-31]
1042	EYMU-05 6 III 1(2) #2	Mumba Rockshelter	Tanzania	844	5.66	[29-31]
1043	EYMU-05 5 III 2 #2	Mumba Rockshelter	Tanzania	1812	7.39	[29-31]
1044	EYMU-05 5 III 2 #3	Mumba Rockshelter	Tanzania	1812	7.23	[29-31]
1045	EYMU-05 5 III 2 #4	Mumba Rockshelter	Tanzania	1812	7.44	[29-31]
1046	EYMU-05 5 III 2 #5	Mumba Rockshelter	Tanzania	1812	7.05	[29-31]
1047	EYMU-05 5 III 2 #6	Mumba Rockshelter	Tanzania	1812	5.83	[29-31]
1048	EYMU-05 5 III 2 #7	Mumba Rockshelter	Tanzania	1812	6	[29-31]
1049	EYMU-05 5 III 2 #8	Mumba Rockshelter	Tanzania	1812	5.7	[29-31]
1050	EYMU-05 5 III 2(2) #1	Mumba Rockshelter	Tanzania	1812	8.13	[29-31]
1051	EYMU-05 5 III 2(2) #10	Mumba Rockshelter	Tanzania	1812	4.94	[29-31]
1052	EYMU-05 5 III 2(2) #11	Mumba Rockshelter	Tanzania	1812	4.82	[29-31]
1053	EYMU-05 5 III 2(2) #12	Mumba Rockshelter	Tanzania	1812	6.63	[29-31]
1054	EYMU-05 5 III 2(2) #13	Mumba Rockshelter	Tanzania	1812	6.03	[29-31]
1055	EYMU-05 5 III 2(2) #2	Mumba Rockshelter	Tanzania	1812	7.19	[29-31]
1056	EYMU-05 5 III 2(2) #3	Mumba Rockshelter	Tanzania	1812	7.21	[29-31]
1057	EYMU-05 5 III 2(2) #4	Mumba Rockshelter	Tanzania	1812	7.21	[29-31]
1058	EYMU-05 5 III 2(2) #5	Mumba Rockshelter	Tanzania	1812	5.51	[29-31]
1059	EYMU-05 5 III 2(3) #2	Mumba Rockshelter	Tanzania	1812	7.13	[29-31]
1060	EYMU-05 5 III 2(3) #3	Mumba Rockshelter	Tanzania	1812	5.65	[29-31]
1061	EYMU-05 5 III 2(3) #4	Mumba Rockshelter	Tanzania	1812	5.82	[29-31]
1062	EYMU-05 5 III 2(4) #2	Mumba Rockshelter	Tanzania	1812	6.78	[29-31]
1063	EYMU-05 5 III 2(4) #3	Mumba Rockshelter	Tanzania	1812	6.64	[29-31]
1064	EYMU-05 5 III 2(4) #4	Mumba Rockshelter	Tanzania	1812	6.37	[29-31]
1065	EYMU-05 5 III 2(4) #5	Mumba Rockshelter	Tanzania	1812	4.85	[29-31]
1066	EYMU-05 5 III 2(5) #2	Mumba Rockshelter	Tanzania	1812	8.06	[29-31]
1067	EYMU-05 8 III 2(3) #1	Mumba Rockshelter	Tanzania	1812	7.7	[29-31]
1068	EYMU-05 8 III 2(3) #2	Mumba Rockshelter	Tanzania	1812	7.3	[29-31]
1069	EYMU-05 8 III 2(3) #3	Mumba Rockshelter	Tanzania	1812	7.15	[29-31]
1070	EYMU-05 8 III 2(3) #4	Mumba Rockshelter	Tanzania	1812	6.72	[29-31]
1071	EYMU-05 8 III 2(3) #5	Mumba Rockshelter	Tanzania	1812	5.97	[29-31]
1072	EYMU-05 8 III 2(3) #9	Mumba Rockshelter	Tanzania	1812	7.7	[29-31]
1073	EYMU-05 8 III 2(4) #1	Mumba Rockshelter	Tanzania	1812	7.96	[29-31]
1074	EYMU-05 8 III 2(4) #2	Mumba Rockshelter	Tanzania	1812	9.23	[29-31]
1075	EYMU-05 8 III 2(4) #3	Mumba Rockshelter	Tanzania	1812	7.39	[29-31]
1076	EYMU-05 8 III 2(4) #4	Mumba Rockshelter	Tanzania	1812	6.84	[29-31]
1077	EYMU-05 5 III 3(5) #1	Mumba Rockshelter	Tanzania	6400	6.93	[29-31]
1078	EYMU-05 5 III 3(5) #2	Mumba Rockshelter	Tanzania	6400	6.96	[29-31]
1079	EYMU-05 5 III 3(5) #3	Mumba Rockshelter	Tanzania	6400	6.4	[29-31]
1080	EYMU-05 5 III 3(5) #4	Mumba Rockshelter	Tanzania	6400	6.25	[29-31]
1081	EYMU-05 5 III 3(5) #5	Mumba Rockshelter	Tanzania	6400	5.84	[29-31]
1082	EYMU-05 5 III 3(5) #6	Mumba Rockshelter	Tanzania	6400	5.69	[29-31]
1083	EYMU-05 5 III 3(5) #8	Mumba Rockshelter	Tanzania	6400	7.3	[29-31]
1084	EYMU-05 5 III 4(6) #10	Mumba Rockshelter	Tanzania	8000	6.54	[29-31]
1085	EYMU-05 5 III 4(6) #11	Mumba Rockshelter	Tanzania	8000	5.87	[29-31]
1086	EYMU-05 5 III 4(6) #12	Mumba Rockshelter	Tanzania	8000	4.62	[29-31]
1087	EYMU-05 5 III 4(6) #13	Mumba Rockshelter	Tanzania	8000	4.6	[29-31]
1088	EYMU-05 5 III 4(6) #3	Mumba Rockshelter	Tanzania	8000	7.55	[29-31]
1089	EYMU-05 5 III 4(6) #4	Mumba Rockshelter	Tanzania	8000	7.29	[29-31]
1090	EYMU-05 5 III 4(6) #5	Mumba Rockshelter	Tanzania	8000	7.28	[29-31]
1091	EYMU-05 5 III 4(6) #6	Mumba Rockshelter	Tanzania	8000	7.18	[29-31]
1092	EYMU-05 5 III 4(6) #7	Mumba Rockshelter	Tanzania	8000	6.69	[29-31]
1093	EYMU-05 5 III 4(6) #8	Mumba Rockshelter	Tanzania	8000	7.05	[29-31]
1094	EYMU-05 5 III 4(6) #9	Mumba Rockshelter	Tanzania	8000	6.56	[29-31]
1095	EYMU-05 5 III 4(7) #3	Mumba Rockshelter	Tanzania	8000	8.28	[29-31]
1096	EYMU-05 5 III 4(7) #4	Mumba Rockshelter	Tanzania	8000	7.32	[29-31]
1097	EYMU-05 5 III 4(7) #5	Mumba Rockshelter	Tanzania	8000	5.78	[29-31]
1098	Kisese II	Kisese II Rockshelter	Tanzania	4280	7.54	[32]
1099	Kisese II	Kisese II Rockshelter	Tanzania	4280	7.21	[32]
1100	Kisese II	Kisese II Rockshelter	Tanzania	4280	7.14	[32]
1101	Kisese II	Kisese II Rockshelter	Tanzania	4280	7.07	[32]
1102	Kisese II	Kisese II Rockshelter	Tanzania	4280	7.07	[32]
1103	Kisese II	Kisese II Rockshelter	Tanzania	4280	7.03	[32]
1104	Kisese II	Kisese II Rockshelter	Tanzania	4280	6.99	[32]
1105	Kisese II	Kisese II Rockshelter	Tanzania	4280	6.98	[32]
1106	Kisese II	Kisese II Rockshelter	Tanzania	4280	6.97	[32]
1107	Kisese II	Kisese II Rockshelter	Tanzania	4280	6.88	[32]
1108	Kisese II	Kisese II Rockshelter	Tanzania	4280	6.87	[32]
1109	Kisese II	Kisese II Rockshelter	Tanzania	4280	6.84	[32]
1110	Kisese II	Kisese II Rockshelter	Tanzania	4280	6.78	[32]
1111	Kisese II	Kisese II Rockshelter	Tanzania	4280	6.74	[32]
1112	Kisese II	Kisese II Rockshelter	Tanzania	4280	6.69	[32]
1113	Kisese II	Kisese II Rockshelter	Tanzania	4280	6.69	[32]
1114	Kisese II	Kisese II Rockshelter	Tanzania	4280	6.67	[32]
1115	Kisese II	Kisese II Rockshelter	Tanzania	4280	6.67	[32]
1116	Kisese II	Kisese II Rockshelter	Tanzania	4280	6.64	[32]
1117	Kisese II	Kisese II Rockshelter	Tanzania	4280	6.6	[32]
1118	Kisese II	Kisese II Rockshelter	Tanzania	4280	6.6	[32]
1119	Kisese II	Kisese II Rockshelter	Tanzania	4280	6.6	[32]
1120	Kisese II	Kisese II Rockshelter	Tanzania	4280	6.56	[32]
1121	Kisese II	Kisese II Rockshelter	Tanzania	4280	6.53	[32]
1122	Kisese II	Kisese II Rockshelter	Tanzania	4280	6.51	[32]
1123	Kisese II	Kisese II Rockshelter	Tanzania	4280	6.51	[32]
1124	Kisese II	Kisese II Rockshelter	Tanzania	4280	6.45	[32]
1125	Kisese II	Kisese II Rockshelter	Tanzania	4280	6.44	[32]
1126	Kisese II	Kisese II Rockshelter	Tanzania	4280	6.43	[32]
1127	Kisese II	Kisese II Rockshelter	Tanzania	4280	6.41	[32]
1128	Kisese II	Kisese II Rockshelter	Tanzania	4280	6.4	[32]
1129	Kisese II	Kisese II Rockshelter	Tanzania	4280	6.39	[32]
1130	Kisese II	Kisese II Rockshelter	Tanzania	4280	6.38	[32]
1131	Kisese II	Kisese II Rockshelter	Tanzania	4280	6.32	[32]
1132	Kisese II	Kisese II Rockshelter	Tanzania	4280	6.3	[32]
1133	Kisese II	Kisese II Rockshelter	Tanzania	4280	6.27	[32]
1134	Kisese II	Kisese II Rockshelter	Tanzania	4280	6.27	[32]
1135	Kisese II	Kisese II Rockshelter	Tanzania	4280	6.27	[32]
1136	Kisese II	Kisese II Rockshelter	Tanzania	4280	6.23	[32]
1137	Kisese II	Kisese II Rockshelter	Tanzania	4280	6.2	[32]
1138	Kisese II	Kisese II Rockshelter	Tanzania	4280	6.19	[32]
1139	Kisese II	Kisese II Rockshelter	Tanzania	4280	6.18	[32]
1140	Kisese II	Kisese II Rockshelter	Tanzania	4280	6.16	[32]
1141	Kisese II	Kisese II Rockshelter	Tanzania	4280	6.11	[32]
1142	Kisese II	Kisese II Rockshelter	Tanzania	4280	6.11	[32]
1143	Kisese II	Kisese II Rockshelter	Tanzania	4280	6.1	[32]
1144	Kisese II	Kisese II Rockshelter	Tanzania	4280	6.06	[32]
1145	Kisese II	Kisese II Rockshelter	Tanzania	4280	6.02	[32]
1146	Kisese II	Kisese II Rockshelter	Tanzania	4280	6.01	[32]
1147	Kisese II	Kisese II Rockshelter	Tanzania	4280	6	[32]
1148	Kisese II	Kisese II Rockshelter	Tanzania	4280	5.99	[32]
1149	Kisese II	Kisese II Rockshelter	Tanzania	4280	5.98	[32]
1150	Kisese II	Kisese II Rockshelter	Tanzania	4280	5.92	[32]
1151	Kisese II	Kisese II Rockshelter	Tanzania	4280	5.91	[32]
1152	Kisese II	Kisese II Rockshelter	Tanzania	4280	5.91	[32]
1153	Kisese II	Kisese II Rockshelter	Tanzania	4280	5.91	[32]
1154	Kisese II	Kisese II Rockshelter	Tanzania	4280	5.87	[32]
1155	Kisese II	Kisese II Rockshelter	Tanzania	4280	5.87	[32]
1156	Kisese II	Kisese II Rockshelter	Tanzania	4280	5.85	[32]
1157	Kisese II	Kisese II Rockshelter	Tanzania	4280	5.84	[32]
1158	Kisese II	Kisese II Rockshelter	Tanzania	4280	5.83	[32]
1159	Kisese II	Kisese II Rockshelter	Tanzania	4280	5.83	[32]
1160	Kisese II	Kisese II Rockshelter	Tanzania	4280	5.81	[32]
1161	Kisese II	Kisese II Rockshelter	Tanzania	4280	5.78	[32]
1162	Kisese II	Kisese II Rockshelter	Tanzania	4280	5.76	[32]
1163	Kisese II	Kisese II Rockshelter	Tanzania	4280	5.73	[32]
1164	Kisese II	Kisese II Rockshelter	Tanzania	4280	5.69	[32]
1165	Kisese II	Kisese II Rockshelter	Tanzania	4280	5.67	[32]
1166	Kisese II	Kisese II Rockshelter	Tanzania	4280	5.62	[32]
1167	Kisese II	Kisese II Rockshelter	Tanzania	4280	5.6	[32]
1168	Kisese II	Kisese II Rockshelter	Tanzania	4280	5.59	[32]
1169	Kisese II	Kisese II Rockshelter	Tanzania	4280	5.57	[32]
1170	Kisese II	Kisese II Rockshelter	Tanzania	4280	5.57	[32]
1171	Kisese II	Kisese II Rockshelter	Tanzania	4280	5.53	[32]
1172	Kisese II	Kisese II Rockshelter	Tanzania	4280	5.53	[32]
1173	Kisese II	Kisese II Rockshelter	Tanzania	4280	5.52	[32]
1174	Kisese II	Kisese II Rockshelter	Tanzania	4280	5.5	[32]
1175	Kisese II	Kisese II Rockshelter	Tanzania	4280	5.5	[32]
1176	Kisese II	Kisese II Rockshelter	Tanzania	4280	5.45	[32]
1177	Kisese II	Kisese II Rockshelter	Tanzania	4280	5.43	[32]
1178	Kisese II	Kisese II Rockshelter	Tanzania	4280	5.42	[32]
1179	Kisese II	Kisese II Rockshelter	Tanzania	4280	5.42	[32]
1180	Kisese II	Kisese II Rockshelter	Tanzania	4280	5.41	[32]
1181	Kisese II	Kisese II Rockshelter	Tanzania	4280	5.4	[32]
1182	Kisese II	Kisese II Rockshelter	Tanzania	4280	5.38	[32]
1183	Kisese II	Kisese II Rockshelter	Tanzania	4280	5.36	[32]
1184	Kisese II	Kisese II Rockshelter	Tanzania	4280	5.36	[32]
1185	Kisese II	Kisese II Rockshelter	Tanzania	4280	5.35	[32]
1186	Kisese II	Kisese II Rockshelter	Tanzania	4280	5.34	[32]
1187	Kisese II	Kisese II Rockshelter	Tanzania	4280	5.32	[32]
1188	Kisese II	Kisese II Rockshelter	Tanzania	4280	5.26	[32]
1189	Kisese II	Kisese II Rockshelter	Tanzania	4280	5.25	[32]
1190	Kisese II	Kisese II Rockshelter	Tanzania	4280	5.22	[32]
1191	Kisese II	Kisese II Rockshelter	Tanzania	4280	5.19	[32]
1192	Kisese II	Kisese II Rockshelter	Tanzania	4280	5.18	[32]
1193	Kisese II	Kisese II Rockshelter	Tanzania	4280	5.18	[32]
1194	Kisese II	Kisese II Rockshelter	Tanzania	4280	5.17	[32]
1195	Kisese II	Kisese II Rockshelter	Tanzania	4280	5.15	[32]
1196	Kisese II	Kisese II Rockshelter	Tanzania	4280	5	[32]
1197	Kisese II	Kisese II Rockshelter	Tanzania	4280	4.89	[32]
1198	Kisese II	Kisese II Rockshelter	Tanzania	4280	4.74	[32]
1199	Kisese II	Kisese II Rockshelter	Tanzania	4280	4.71	[32]
1200	Kisese II	Kisese II Rockshelter	Tanzania	4280	4.39	[32]
